# Supplementary material for: Exploring direct and indirect targets of current antileishmanial drugs using a novel thermal proteomics profiling approach
Source: Front Cell Infect Microbiol. 2022 Aug 3;12:954144. doi: 10.3389/fcimb.2022.954144 (PMC9381709; doi:10.3389/fcimb.2022.954144)
Supplement: Supplementary file 1 [file DataSheet_1.xlsx]

## Sheet: LdiWT+Sb
Accession	Description	Coverage [%]	# Peptides	# PSMs	# Unique Peptides	Abundance Ratio: (Light, 37C) / (HEAVY (CTL), 37C)	Abundance Ratio: (Light, 45C) / (HEAVY (CTL), 45C)	Abundance Ratio: (Light, 50C) / (HEAVY (CTL), 50C)	Abundance Ratio: (Light, 55C) / (HEAVY (CTL), 55C)	Abundance Ratio: (Light, 60C) / (HEAVY (CTL), 60C)	Abundance Ratio: (Light, 65C) / (HEAVY (CTL), 65C)	Abundance Ratio: (Light, 70C) / (HEAVY (CTL), 70C)	Abundance Ratio: (Light, 37C D) / (HEAVY (CTL), 37C D)	Abundance Ratio: (Light, 45C D) / (HEAVY (CTL), 45C D)	Abundance Ratio: (Light, 50C D) / (HEAVY (CTL), 50C D)	Abundance Ratio: (Light, 55C D) / (HEAVY (CTL), 55C D)	Abundance Ratio: (Light, 60C D) / (HEAVY (CTL), 60C D)	Abundance Ratio: (Light, 65C D) / (HEAVY (CTL), 65C D)	Abundance Ratio: (Light, 70C D) / (HEAVY (CTL), 70C D)
A4I412	Putative heat-shock protein hsp70 [OS=Leishmania infantum]	58	30	2310	2	1.731	0.744	0.585	0.068	0.255	0.179	0.557	1.201	0.585	0.446	0.074	0.066	0.219	0.556
A4ICW8	Elongation factor 2 [OS=Leishmania infantum]	56	36	1563	36	1.401	0.651	0.396	0.077	0.054	0.063	0.155	1.027	0.54	0.288	0.139	0.178	0.084	0.1
A4HX73	elongation factor 1-alpha [OS=Leishmania infantum]	58	21	2580	5	1.016	0.413	0.291	0.128	0.05	0.024	0.016	0.579	0.287	0.233	0.153	0.084	0.019	0.014
E9AHM9	heat shock protein 83-1 [OS=Leishmania infantum]	46	29	2200	29	1.297	0.55	0.286	0.131	0.113	0.036	0.024	0.889	0.418	0.27	0.198	0.109	0.08	0.056
A0A0K0TMW0	elongation factor 1-alpha [OS=Leishmania infantum]	54	19	2037	3	1.232	0.496	0.01	0.01	0.01	0.01	0.09	0.581	0.38	0.267	0.231	0.589	0.737	0.355
A4I1G1	ATP synthase subunit beta [OS=Leishmania infantum]	47	17	1052	17	1.061	0.655	0.578	0.049	0.03	0.026	0.039	0.599	0.36	0.367	0.141	0.101	0.04	0.085
Q25292	heat-shock protein [OS=Leishmania infantum]	51	26	1918	1
A4I5T0	Putative heat shock 70-related protein 1, mitochondrial [OS=Leishmania infantum]	48	25	2116	24	1.122	0.728	0.65	0.463	0.485	0.463	0.482	0.944	0.654	0.558	0.514	0.432	0.498	0.613
A4HW62	Enolase [OS=Leishmania infantum]	52	17	997	17	1.846	0.822	0.321	0.172	0.136	0.138	0.133	1.464	0.973	0.536	0.299	0.186	0.202	0.183
A4IDH5	Chaperonin HSP60, mitochondrial [OS=Leishmania infantum]	44	20	1434	11	1.008	0.732	0.474	0.473	0.457	0.846	0.981	0.77	0.537	0.739	0.739	0.724	1.111	1.261
A4ICK8	fructose-bisphosphate aldolase [OS=Leishmania infantum]	56	15	888	15	1.741	1.08	0.454	0.159	0.027	0.046	0.055	1.181	0.638	0.276	0.116	0.113	0.12	0.113
E9AHC1	putative cysteine peptidase, Clan CA, family C2 [OS=Leishmania infantum]	6	21	1045	21	1.147	0.752	0.992	0.738	0.669	0.707	0.982	0.933	0.701	0.733	0.615	0.608	0.793	0.97
E9AGQ5	Putative heat shock protein [OS=Leishmania infantum]	48	30	761	30	1.033	0.52	0.4	0.228	0.3	0.303	0.535	0.531	0.33	0.254	0.222	0.219	0.269	0.26
A4I7K4	putative ATP-dependent RNA helicase [OS=Leishmania infantum]	43	22	1283	22	1.042	0.555	0.28	0.11	0.06	0.06	0.041	0.917	0.549	0.341	0.195	0.135	0.066	0.101
I3VJX3	heat-shock protein 70 [OS=Leishmania infantum]	51	19	1326	1
A4HXS6	aconitate hydratase [OS=Leishmania infantum]	32	24	716	24	1.362	0.888	0.325	0.103	0.097	0.073	0.038	0.893	0.651	0.356	0.181	0.115	0.16	0.098
Q6LA77	Gp63 [OS=Leishmania infantum]	32	15	909	5	1.838	1.355	1.985	2.176	0.379	0.167	0.01	0.789	0.82	0.987	0.985	0.842	0.118	0.01
A4IDH4	Chaperonin HSP60, mitochondrial [OS=Leishmania infantum]	40	19	1087	10	1.683	1.358	0.796	0.908	1.272	1.322	1.106	0.737	0.743	0.952	1.404	0.721	1.54	1.409
Q9GP00	Nucleoside diphosphate kinase [OS=Leishmania infantum]	84	10	1192	10	1.268	1.183	1.268	1.021	0.839	0.739	0.038	0.982	0.943	1.043	1.03	1.09	0.834	0.078
A4ID05	Adenosylhomocysteinase [OS=Leishmania infantum]	40	14	925	14	1.904	1.65	1.381	0.193	0.025	0.012	0.01	1.228	1.163	1.087	0.229	0.055	0.036	0.04
A4HVE5	Putative carboxypeptidase [OS=Leishmania infantum]	45	20	662	20	1.055	0.941	0.619	0.488	0.305	0.253	0.146	0.701	0.595	0.826	0.619	0.473	0.356	0.261
E9AGK7	tubulin alpha chain [OS=Leishmania infantum]	41	15	743	15	1.696	0.982	0.669	0.553	0.454	0.47	0.514	1.223	0.598	0.558	0.466	0.528	0.412	0.501
E9AHI5	putative ribosomal protein L1a [OS=Leishmania infantum]	46	13	814	13	0.674	0.347	0.143	0.071	0.05	0.044	0.026	0.68	0.428	0.298	0.153	0.081	0.052	0.036
A4I3J9	Putative glucose-regulated protein 78 [OS=Leishmania infantum]	33	20	704	20	1.048	0.56	0.479	0.315	0.289	0.391	0.252	0.901	0.549	0.477	0.46	0.476	0.457	0.457
A4IBK1	putative ATP-dependent RNA helicase [OS=Leishmania infantum]	36	24	490	24	0.692	0.339	0.283	0.166	0.188	0.166	0.16	0.782	0.297	0.261	0.18	0.157	0.219	0.222
A4I8F6	Dihydrolipoyl dehydrogenase [OS=Leishmania infantum]	32	11	632	11	1.442	0.961	1.236	0.76	0.786	0.747	0.845	0.835	0.921	0.813	0.781	1.101	0.84	1.05
A4HWJ9	NAD-specific glutamate dehydrogenase [OS=Leishmania infantum]	27	25	659	25	0.891	0.719	0.335	0.151	0.093	0.076	0.084	0.717	0.384	0.301	0.199	0.141	0.092	0.123
A4HZB2	phosphotransferase [OS=Leishmania infantum]	23	8	373	8	0.708	0.696	0.31	0.01	0.035	0.053	0.021	0.755	0.476	0.383	0.102	0.124	0.053	0.01
A0A0S2UQ61	Activated protein kinase C receptor [OS=Leishmania infantum]	46	11	416	11	0.753	0.248	0.107	0.037	0.069	0.05	0.044	0.769	0.225	0.169	0.064	0.041	0.049	0.049
A4HTR0	tubulin beta chain [OS=Leishmania infantum]	41	14	647	2
A4HTP4	stress-induced protein sti1 [OS=Leishmania infantum]	43	25	670	25	1.136	0.709	0.519	0.352	0.446	0.384	0.488	0.928	0.624	0.445	0.563	0.336	0.391	0.525
A4I2Y7	glycosomal phosphoenolpyruvate carboxykinase, putative [OS=Leishmania infantum]	39	19	673	19	0.907	0.445	0.251	0.12	0.019	0.076	0.074	0.564	0.362	0.244	0.109	0.105	0.139	0.076
A4I8U5	tubulin beta chain [OS=Leishmania infantum]	41	14	630	2
A4I5X6	glyceraldehyde-3-phosphate dehydrogenase [OS=Leishmania infantum]	46	15	801	14	0.951	0.54	0.233	0.081	0.049	0.025	0.022	0.487	0.278	0.204	0.128	0.087	0.039	0.034
A4I6Z4	Prostaglandin f2-alpha synthase/D-arabinose dehydrogenase [OS=Leishmania infantum]	67	16	526	16	1.017	0.501	0.163	0.089	0.033	0.02	0.019	0.867	0.292	0.123	0.105	0.064	0.016	0.036
A4HVI6	40S ribosomal protein S12 [OS=Leishmania infantum]	56	7	738	7	0.709	0.656	0.765	0.417	0.626	0.511	0.696	0.67	0.456	0.473	0.483	0.531	0.589	0.789
A4IAQ1	pyruvate kinase [OS=Leishmania infantum]	36	14	408	14	1.609	1.72	1.163	0.099	0.024	0.038	0.03	1.058	1.124	0.867	0.196	0.05	0.036	0.01
A4I120	Uncharacterized protein [OS=Leishmania infantum]	35	17	704	17	1.834	1.228	0.446	0.193	0.167	0.095	0.084	1.155	1.087	0.498	0.243	0.155	0.141	0.118
A4IDB2	putative translation elongation factor 1-beta [OS=Leishmania infantum]	60	9	469	4	3.19	0.946	0.393	0.386	0.346	0.522	0.699	0.956	0.57	0.772	0.611	0.688	0.701	0.56
A4HU13	Putative calmodulin [OS=Leishmania infantum]	60	11	820	11	1.185	1.04	1.177	0.729	0.855	0.839	0.937	0.952	0.862	0.851	0.939	0.886	0.882	0.961
A4I9P1	Elongation factor 1-beta [OS=Leishmania infantum]	56	11	592	6	1.116	0.185	0.027	0.059	0.096	0.094	0.104	0.582	0.12	0.087	0.372	0.233	0.242	0.23
A4HSH2	ATPase alpha subunit [OS=Leishmania infantum]	23	13	772	13	0.973	0.679	0.434	0.108	0.084	0.061	0.066	0.437	0.333	0.322	0.136	0.098	0.085	0.089
A4ICD5	Protein disulfide-isomerase [OS=Leishmania infantum]	46	18	379	18	2.273	0.93	0.588	0.197	0.18	0.208	0.144	1.159	0.602	0.233	0.243	0.129	0.154	0.152
A4I8D8	Putative ribosomal protein L3 [OS=Leishmania infantum]	30	11	656	11	0.958	0.706	0.564	0.239	0.278	0.264	0.163	0.721	0.535	0.421	0.308	0.209	0.142	0.153
A4HUG0	GP63, leishmanolysin [OS=Leishmania infantum]	21	11	563	1
A4I253	heat shock protein 70-related protein [OS=Leishmania infantum]	30	16	329	15	0.803	0.347	0.191	0.057	0.119	0.082	0.052	0.601	0.311	0.306	0.175	0.173	0.166	0.238
A4I4W0	putative 60S ribosomal protein L13 [OS=Leishmania infantum]	37	7	724	7	0.644	0.325	0.179	0.058	0.035	0.038	0.063	0.66	0.292	0.26	0.158	0.099	0.07	0.065
A4IA34	Uncharacterized protein [OS=Leishmania infantum]	47	8	562	8	0.875	0.458	0.254	0.044	0.012	0.01	0.01	0.797	0.351	0.233	0.224	0.141	0.041	0.026
Q9BHZ6	Elongation factor-1 gamma [OS=Leishmania infantum]	36	12	488	12	2.174	0.794	0.376	0.21	0.112	0.066	0.052	1.315	0.509	0.272	0.263	0.057	0.098	0.082
A4HWK2	tryparedoxin peroxidase [OS=Leishmania infantum]	49	9	581	1	3.446	2.138	0.92	0.477	0.116	0.08	0.139	1.051	1.323	0.983	0.58	0.404	0.336	0.291
A4HRG4	40S ribosomal protein S7 [OS=Leishmania infantum]	45	9	380	9	0.998	0.494	0.378	0.428	0.394	0.498	0.326	0.643	0.591	0.7	0.345	0.287	0.354	0.245
Q95NF5	Cytosolic peroxiredoxin [OS=Leishmania infantum]	49	9	545	1	100	100	100	100	4.165	100	100	100	100	100	100	100	100	8.709
A4HRT1	putative delta-1-pyrroline-5-carboxylate dehydrogenase [OS=Leishmania infantum]	27	14	303	14	1.849	0.644	0.166	0.027	0.01	0.017	0.17	1.05	0.582	0.281	0.072	0.031	0.078	0.198
A4I2S6	Putative T-complex protein 1, beta subunit [OS=Leishmania infantum]	36	17	425	17	0.572	0.379	0.294	0.274	0.332	0.202	0.229	0.489	0.288	0.312	0.276	0.21	0.208	0.332
A4ID83	Succinate--CoA ligase [ADP-forming] subunit beta, mitochondrial [OS=Leishmania infantum]	35	12	527	12	0.914	0.633	0.222	0.119	0.113	0.096	0.024	0.88	0.441	0.172	0.124	0.076	0.052	0.107
A4IBL4	Putative cystathione gamma lyase [OS=Leishmania infantum]	32	9	362	9	2.19	0.875	0.285	0.157	0.193	0.064	0.101	1.117	0.642	0.389	0.222	0.136	0.11	0.135
A4I600	Putative 60S acidic ribosomal protein P2 [OS=Leishmania infantum]	80	6	716	6	2.69	1.796	2.007	1.03	1.745	1.816	2.524	2.298	1.57	1.645	1.281	1.224	1.466	2.215
A4HX65	Uncharacterized protein [OS=Leishmania infantum]	25	17	333	17	1.174	0.477	0.282	0.161	0.104	0.3	0.211	0.84	0.269	0.256	0.186	0.061	0.08	0.112
Q9N9V6	eukaryotic translation initiation factor 5A [OS=Leishmania infantum]	61	7	514	7	1.793	0.551	0.332	0.371	0.608	0.863	0.932	0.628	0.182	0.234	0.119	0.214	0.483	0.925
E9AGM1	60S acidic ribosomal protein P2 [OS=Leishmania infantum]	86	5	317	5	1.603	1.114	0.982	0.805	1.137	1.126	1.963	1.052	0.84	0.648	0.695	0.618	0.79	1.286
A4HXT8	putative 60S ribosomal protein L10A [OS=Leishmania infantum]	42	7	299	7	1.376	0.946	0.35	0.275	0.153	0.165	0.093	1.402	1.345	0.875	0.312	0.351	0.176	0.153
E9AHZ7	2,3-bisphosphoglycerate-independent phosphoglycerate mutase [OS=Leishmania infantum]	29	14	272	14	2.026	1.482	1.054	0.859	0.887	0.717	0.999	1.788	0.729	0.592	0.52	0.536	0.395	0.83
A4HT78	putative 60S ribosomal protein L7a [OS=Leishmania infantum]	28	7	378	7	2.012	0.827	0.876	0.345	0.183	0.144	0.154	1.748	0.832	1.552	0.867	0.133	0.057	0.072
A0A0S1RSH3	Heat shock protein 70 [OS=Leishmania infantum]	55	9	609	1
A4HZI4	40S RIBOSOMAL PROTEIN S6 [OS=Leishmania infantum]	35	8	550	8	0.772	0.42	0.224	0.102	0.046	0.07	0.053	0.792	0.366	0.335	0.235	0.094	0.119	0.146
A4I7Z7	superoxide dismutase [OS=Leishmania infantum]	52	6	283	2	1.627	0.979	1.326	0.01	0.01	0.01	0.01	100	1.246	1.813	100	0.01	0.01
E9AHK3	S-adenosylmethionine synthase [OS=Leishmania infantum]	38	13	443	12	1.118	0.76	0.337	0.175	0.13	0.082	0.114	0.815	0.511	0.254	0.165	0.195	0.179	0.208
A4IBV3	Polyadenylate-binding protein [OS=Leishmania infantum]	26	16	488	16	1.237	1.094	0.503	0.354	0.312	0.304	0.325	0.939	0.495	0.526	0.392	0.25	0.246	0.252
A4HUU6	putative 14-3-3 protein [OS=Leishmania infantum]	49	9	208	9	1.387	0.782	0.302	0.119	0.171	0.218	0.122	0.985	0.667	0.293	0.124	0.123	0.11	0.083
A4I1D2	peptidyl-prolyl cis-trans isomerase [OS=Leishmania infantum]	62	10	808	9	2.001	0.635	0.349	0.25	0.277	0.361	0.498	1.166	0.331	0.246	0.231	0.203	0.311	0.415
A4I1Z4	Putative 10 kDa heat shock protein [OS=Leishmania infantum]	76	6	631	6	1.127	0.885	0.616	0.475	0.297	0.611	0.83	0.963	0.633	0.521	0.446	0.395	0.626	1.013
A4I9I3	malate dehydrogenase [OS=Leishmania infantum]	39	8	259	8	1.313	0.555	0.313	0.157	0.189	0.157	0.194	1.289	0.518	0.227	0.159	0.148	0.102	0.131
A4I0C2	acetyl-coenzyme A synthetase [OS=Leishmania infantum]	23	11	215	11	1.157	0.394	0.14	0.072	0.067	0.114	0.105	0.757	0.288	0.236	0.135	0.077	0.091	0.101
A4HVQ1	Putative 40s ribosomal protein s4 [OS=Leishmania infantum]	24	12	531	12	0.762	0.465	0.206	0.166	0.077	0.241	0.113	0.882	0.6	0.466	0.315	0.276	0.203	0.174
A4I0S4	Triosephosphate isomerase [OS=Leishmania infantum]	40	8	289	8	1.543	1.111	0.684	0.4	0.447	0.401	0.298	2.244	2.21	1.381	1.201	1.263	1.534	1.503
A4HVW1	Uncharacterized protein [OS=Leishmania infantum]	42	7	364	7	1.638	1.361	1.352	0.731	0.859	1.085	1.217	0.789	0.838	0.824	0.874	0.738	0.783	0.718
A4I2U1	60S acidic ribosomal protein P0 [OS=Leishmania infantum]	40	8	249	8	1.267	0.541	0.216	0.155	0.099	0.107	0.142	0.485	0.399	0.262	0.12	0.07	0.068	0.092
A4I218	Putative 40s ribosomal protein s16 [OS=Leishmania infantum]	48	8	424	8	0.668	0.407	0.222	0.022	0.118	0.017	0.01	0.664	0.365	0.292	0.19	0.058	0.017	0.036
A4HWD9	Putative 60S acidic ribosomal protein [OS=Leishmania infantum]	53	3	208	3	1.614	1.484	1.259	0.796	1.096	1.27	1.528	1.082	0.741	0.8	0.705	0.858	1.059	1.269
E9AHX6	Putative polyubiquitin [OS=Leishmania infantum]	79	7	983	6	1.246	0.627	0.753	0.716	0.534	0.768	0.674	0.778	0.387	0.513	0.506	0.466	0.425	0.585
A4HWJ3	Putative 40S ribosomal protein S3 [OS=Leishmania infantum]	44	10	485	10	0.681	0.408	0.265	0.024	0.034	0.018	0.023	0.653	0.516	0.294	0.204	0.146	0.022	0.05
A4HV09	pyruvate, phosphate dikinase [OS=Leishmania infantum]	23	18	260	18	1.156	0.419	0.504	0.43	0.398	0.263	0.513	0.85	0.592	0.492	0.549	0.414	0.538	0.578
A4HTP3	Uncharacterized protein [OS=Leishmania infantum]	41	13	175	13	1.871	1.843	2.268	2.097	3.026	1.881	4.178	0.837	0.636	0.65	0.752	0.498	0.775	0.925
E9AHW1	putative RNA-binding protein [OS=Leishmania infantum]	35	9	349	9	0.75	0.435	0.264	0.143	0.087	0.113	0.084	0.52	0.292	0.196	0.142	0.146	0.109	0.145
A0A142BXU6	glucose-6-phosphate isomerase [OS=Leishmania infantum]	19	10	284	10	1.276	0.947	0.24	0.01	0.053	0.038	0.057	1.116	0.997	0.572	0.126	0.065	0.253	0.157
A4I708	Putative 3,2-trans-enoyl-CoA isomerase, mitochondrial [OS=Leishmania infantum]	25	7	287	7	0.817	0.324	0.229	0.263	0.211	0.079	0.085	0.494	0.365	0.163	0.122	0.058	0.256	0.218
A4I993	Putative carboxypeptidase [OS=Leishmania infantum]	35	16	201	15	1.2	0.874	0.518	0.206	0.077	0.022	0.01	1.104	0.812	0.652	0.337	0.207	0.099	0.039
A4HZ42	Uncharacterized protein [OS=Leishmania infantum]	38	13	209	13	1.1	0.359	0.135	0.01	0.097	0.066	0.038	0.956	0.284	0.13	0.093	0.088	0.104	0.128
Q6RYT3	tryparedoxin [OS=Leishmania infantum]	47	6	316	6	1.169	0.832	0.554	0.191	0.115	0.089	0.104	0.74	0.556	0.392	0.208	0.204	0.3	0.163
A2CIA0	isocitrate dehydrogenase [NADP] [OS=Leishmania infantum]	34	13	341	13	0.37	0.184	0.023	0.01	0.01	0.011	0.01	0.41	0.114	0.099	0.069	0.063	0.045	0.023
A4I7Z8	superoxide dismutase [OS=Leishmania infantum]	34	5	269	1
A4I6N1	biotin/lipoate protein ligase-like protein [OS=Leishmania infantum]	28	6	232	6	1.104	0.613	0.306	0.211	0.107	0.029	0.183	1.04	0.472	0.442	0.172	0.137	0.056	0.28
A4HUX3	putative aminopeptidase [OS=Leishmania infantum]	17	9	246	9	1.186	0.996	0.499	0.294	0.173	0.152	0.304	0.919	0.632	0.479	0.433	0.203	0.239	0.218
A4I672	putative 60S ribosomal protein L9 [OS=Leishmania infantum]	40	8	255	8	0.395	0.312	0.184	0.149	0.229	0.179	0.171	0.357	0.191	0.174	0.074	0.176	0.175	0.144
A4I0Y8	Putative IgE-dependent histamine-releasing factor [OS=Leishmania infantum]	53	6	250	6	2.181	0.497	0.6	0.385	0.54	0.418	0.663	0.741	0.524	0.291	0.304	0.198	0.322	0.437
A4HW29	Putative calpain-like cysteine peptidase [OS=Leishmania infantum]	53	6	552	6	0.994	0.637	0.824	0.656	0.707	0.73	0.767	0.872	0.962	0.743	0.828	0.798	0.825	0.988
A4I076	putative NADP-dependent alcohol dehydrogenase [OS=Leishmania infantum]	29	8	207	8	3.174	0.789	0.26	0.218	0.292	0.982	0.695	1.288	0.531	0.18	0.134	0.099	0.203	0.653
A4I1F4	Aldehyde dehydrogenase, mitochondrial [OS=Leishmania infantum]	26	12	191	12	0.897	0.713	0.855	0.478	0.067	0.114	0.098	0.705	0.775	1.122	0.534	0.05	0.084	0.052
Q9N9V3	Putative ribosomal protein L10 [OS=Leishmania infantum]	40	8	374	8	1.328	0.654	0.416	0.136	0.046	0.05	0.123	1.216	0.39	0.381	0.26	0.031	0.222	0.106
A4I0F1	Uncharacterized protein [OS=Leishmania infantum]	56	6	339	6	2.457	1.523	2.364	1.473	1.599	2.596	1.746	1.312	1.188	1.449	1.537	1.779	1.687	1.593
A4I2T3	Uncharacterized protein [OS=Leishmania infantum]	23	12	309	12	0.862	0.508	0.291	0.138	0.067	0.135	0.084	0.785	0.373	0.386	0.332	0.234	0.621	0.266
A4IBR8	putative 60S ribosomal protein L23 [OS=Leishmania infantum]	56	7	298	7	1.192	0.536	0.356	0.16	0.079	0.145	0.06	0.877	0.569	0.368	0.32	0.198	0.103	0.175
A4HSC2	Actin [OS=Leishmania infantum]	32	9	189	9	0.613	0.254	0.117	0.01	0.01	0.01	0.01	0.715	0.269	0.189	0.197	0.195	0.237	0.149
A4HUZ1	Uncharacterized protein [OS=Leishmania infantum]	21	4	147	4	0.902	0.716	0.481	0.487	0.368	0.654	0.794	0.743	0.327	0.214	0.251	0.269	0.605	0.899
A4ICY0	stress-inducible protein STI1 homolog [OS=Leishmania infantum]	27	6	177	6	1.448	0.436	0.271	0.169	0.106	0.148	0.323	0.813	0.323	0.215	0.133	0.23	0.284	0.407
A4I3X4	Putative vacuolar ATP synthase subunit b [OS=Leishmania infantum]	37	13	178	13	0.391	0.396	0.284	0.589	0.564	0.475	0.735	0.525	0.375	0.407	0.393	0.364	0.359	0.486
A4IB88	Putative 60S ribosomal protein L5 [OS=Leishmania infantum]	28	8	437	8	1.128	0.889	0.799	0.611	0.344	0.36	0.064	0.742	0.607	0.481	0.476	0.452	0.254	0.094
A4IDA9	14-3-3 protein-like protein [OS=Leishmania infantum]	34	7	283	7	0.587	0.146	0.071	0.01	0.334	0.01	0.01	0.575	0.211	0.149	0.053	0.028	0.447	0.01
A4IB31	Putative mitochondrial processing peptidase, beta subunit [OS=Leishmania infantum]	19	10	355	10	0.684	0.466	0.241	0.094	0.038	0.075	0.051	0.556	0.241	0.147	0.076	0.053	0.093	0.05
E9AGQ8	40S ribosomal protein S2 [OS=Leishmania infantum]	49	11	439	11	0.84	0.539	0.264	0.132	0.069	0.043	0.032	1.102	0.608	0.449	0.34	0.248	0.071	0.074
A4ICN5	Putative 40s ribosomal protein S10 [OS=Leishmania infantum]	34	4	225	4	1.287	0.441	0.276	0.078	0.01	0.01	0.01	0.809	0.426	0.364	0.146	0.075	0.045	0.022
A4HZ53	putative la RNA binding protein [OS=Leishmania infantum]	32	10	244	10	1.024	0.865	0.506	0.232	0.089	0.197	0.084	0.818	0.66	0.492	0.382	0.39	0.287	0.247
A4I1R2	Succinate--CoA ligase [ADP-forming] subunit alpha, mitochondrial [OS=Leishmania infantum]	43	9	274	9	1.892	0.936	0.289	0.181	0.19	0.224	0.216	1.499	0.786	0.388	0.259	0.21	0.124	0.138
A4I0H8	T-complex protein 1 subunit gamma [OS=Leishmania infantum]	23	13	199	13	1.291	1.64	0.807	0.708	0.708	0.24	0.738	0.854	0.659	0.555	0.408	0.782	0.61	0.709
A4I8F2	putative chaperonin alpha subunit [OS=Leishmania infantum]	23	11	191	11	0.905	0.688	0.681	0.404	0.55	0.824	0.736	0.658	0.902	0.559	0.487	0.381	0.341	0.507
A4HT18	coproporphyrinogen III oxidase [OS=Leishmania infantum]	24	6	229	6	1.017	0.939	0.971	0.596	0.548	0.127	0.367	2.015	0.919	0.981	0.846	0.811	0.146	0.119
A4I058	putative endoribonuclease L-PSP (pb5) [OS=Leishmania infantum]	22	3	275	3	1.768	1.324	1.989	1.05	0.814	0.31	0.263	0.981	0.529	1.092	0.77	0.715	0.442	0.358
A4I7Q0	Uncharacterized protein [OS=Leishmania infantum]	16	7	178	7	1.332	0.625	0.383	0.255	0.216	0.252	0.521	1.17	0.612	0.529	0.444	0.463	0.258	0.338
A4HSP6	Uncharacterized protein [OS=Leishmania infantum]	25	13	169	13	0.867	0.709	0.561	0.278	0.263	0.242	0.107	0.763	0.334	0.352	0.352	0.269	0.325	0.294
Q2PD92	aspartate aminotransferase [OS=Leishmania infantum]	34	11	250	11	1.408	0.617	0.538	0.206	0.082	0.171	0.059	0.554	0.583	0.475	0.136	0.101	0.094	0.029
E9AGQ7	Histone H2B [OS=Leishmania infantum]	46	5	540	3	0.544	0.353	0.217	0.092	0.084	0.079	0.172	0.388	0.275	0.216	0.158	0.097	0.088	0.271
A4ICP1	putative 40S ribosomal protein S18 [OS=Leishmania infantum]	34	6	489	6	0.957	0.476	0.294	0.147	0.069	0.048	0.03	0.857	0.466	0.36	0.294	0.17	0.087	0.091
A4I6P8	Putative vacuolar-type proton translocating pyrophosphatase 1 [OS=Leishmania infantum]	11	8	337	8	1.484	0.778	0.659	0.444	0.586	0.49	0.473	1.195	1.025	0.879	0.05	0.544	0.436	0.385
A4I3W2	Eukaryotic translation initiation factor 3 subunit E [OS=Leishmania infantum]	33	11	149	11	0.631	0.324	0.333	0.148	0.135	0.078	0.067	0.632	0.23	0.202	0.223	0.233	0.188	0.206
A4HT92	putative 40S ribosomal protein S9 [OS=Leishmania infantum]	36	8	512	8	0.568	0.29	0.183	0.045	0.013	0.01	0.019	0.676	0.306	0.248	0.186	0.049	0.01	0.013
A4HWJ8	60S ribosomal protein L6 [OS=Leishmania infantum]	29	6	361	6	1.189	0.438	0.26	0.192	0.1	0.071	0.194	0.771	0.464	0.444	0.244	0.145	0.079	0.01
A4I1P9	putative 2,4-dihydroxyhept-2-ene-1,7-dioic acid aldolase [OS=Leishmania infantum]	23	6	181	6	2.304	1.798	2.3	1.752	0.556	0.01	0.144	1.275	1.361	1.57	1.841	0.667	0.62	0.315
A4IB24	Putative ubiquitin-conjugating enzyme e2 [OS=Leishmania infantum]	45	5	177	5	1.832	0.671	0.721	0.059	0.56	0.39	0.346	1.815	0.629	0.429	0.226	0.566	0.18	0.215
A4IDG8	phosphomannomutase [OS=Leishmania infantum]	32	6	192	6	1.091	0.712	0.318	0.181	0.166	0.104	0.286	0.976	0.688	0.272	0.115	0.137	0.184	0.032
A4IE56	Putative oxidoreductase [OS=Leishmania infantum]	26	7	114	7	1.589	0.374	0.142	0.071	0.01	0.089	0.065	1.24	0.223	0.084	0.054	0.055	0.155	0.087
A4I341	putative heat shock protein DnaJ [OS=Leishmania infantum]	22	9	270	9	1.32	0.982	0.389	0.216	0.346	0.326	0.329	0.915	0.477	0.61	0.422	0.205	0.307	0.373
A4IA61	regulatory subunit of protein kinase a-like protein [OS=Leishmania infantum]	16	8	45	8	1.858	0.842	0.589	0.01	0.164	0.01	2.188	1.258	0.757	0.936	0.757	0.848	0.459	1.336
A4HSQ5	Proteasome subunit beta type [OS=Leishmania infantum]	21	5	182	5	1.01	0.609	0.704	0.403	0.03	0.01	0.01	0.776	0.5	0.622	0.683	0.064	0.01	0.01
A4HST1	Putative 60S ribosomal protein L19 [OS=Leishmania infantum]	21	5	161	5	0.811	0.473	0.537	0.31	0.31	0.369	0.548	0.955	0.586	0.485	0.185	0.278	0.109	0.158
A4I1B7	Uncharacterized protein [OS=Leishmania infantum]	31	11	155	11	1.349	1.244	1.598	0.546	0.596	1.582	0.881	0.692	0.442	0.605	0.425	0.508	0.797	0.602
A4I1L9	Pyruvate dehydrogenase E1 component subunit beta [OS=Leishmania infantum]	31	8	147	8	0.982	0.796	0.427	0.157	0.085	0.115	0.242	0.696	0.59	0.258	0.268	0.118	0.106	0.157
A4HV05	40S ribosomal protein S5 [OS=Leishmania infantum]	25	4	200	4	1.045	0.527	0.234	0.058	0.01	0.04	0.064	0.89	0.445	0.196	0.175	0.051	0.013	0.021
A4HU23	Uncharacterized protein [OS=Leishmania infantum]	23	9	89	9	0.96	0.429	0.194	0.215	0.053	0.16	0.482	0.865	0.126	0.232	0.832	1.109	1.23	0.881
E9AHE8	Putative small GTP-binding protein Rab1 [OS=Leishmania infantum]	51	10	183	8	1.603	0.695	0.565	0.05	0.223	0.01	0.221	0.661	0.852	0.529	0.252	0.299	0.224	0.197
A4I584	Uncharacterized protein [OS=Leishmania infantum]	23	6	118	6	11.608	1.501	1.788	1.455	0.784	0.875	1.488	1.422	0.889	1.068	0.952	1.371	0.904	1.045
A4I5Z0	Uncharacterized protein [OS=Leishmania infantum]	24	7	160	7	0.862	0.318	0.22	0.047	0.042	0.046	0.106	0.705	0.46	0.258	0.146	0.085	0.096	0.289
A4I9W4	Uncharacterized protein [OS=Leishmania infantum]	45	7	169	7	1.79	0.64	0.39	0.323	0.546	0.704	1.213	0.866	0.427	0.311	0.2	0.303	0.617	0.862
A4HXU5	citrate synthase [OS=Leishmania infantum]	21	7	94	7	0.954	0.246	0.121	0.01	0.01	0.01	0.01	0.487	0.151	0.103	0.01	0.01	0.01	0.01
A4I4C9	putative lipophosphoglycan biosynthetic protein [OS=Leishmania infantum]	11	9	166	9	0.712	0.311	0.155	0.077	0.116	0.089	0.178	0.887	0.326	0.221	0.102	0.056	0.114	0.064
A4HVG8	Uncharacterized protein [OS=Leishmania infantum]	43	6	574	6	1.532	1.01	0.759	0.566	0.706	0.932	1.411	0.867	0.65	0.484	0.361	0.563	0.725	1.284
A4IDM5	Uncharacterized protein [OS=Leishmania infantum]	56	8	165	8	1.317	1.339	1.006	1.326	0.946	1.23	1.144	0.669	0.537	0.46	0.347	0.557	0.529	0.914
A4HWX3	Transaldolase [OS=Leishmania infantum]	26	7	174	7	1.317	0.4	0.217	0.136	0.122	0.037	0.026	0.858	0.391	0.517	0.107	0.167	0.133	0.079
E9AHQ7	Putative heat shock protein [OS=Leishmania infantum]	21	12	166	12	1.468	0.631	0.306	0.134	0.104	0.08	0.064	0.77	0.436	0.278	0.194	0.063	0.123	0.035
A4HRY4	Putative elongation initiation factor 2 alpha subunit [OS=Leishmania infantum]	29	11	141	11	0.922	0.925	0.296	0.229	0.189	0.235	0.221	0.881	0.521	0.281	0.277	0.248	0.164	0.237
A4HTB3	splicing factor ptsr1-like protein [OS=Leishmania infantum]	33	10	170	10	0.899	0.522	0.339	0.148	0.169	0.096	0.091	0.839	0.492	0.322	0.229	0.132	0.127	0.114
A4I5V1	small glutamine-rich tetratricopeptide repeat protein [OS=Leishmania infantum]	25	8	131	8	2.369	0.916	0.918	0.612	0.582	0.633	0.897	1.069	0.653	0.632	0.391	0.727	0.487	0.782
A4I765	Putative calreticulin [OS=Leishmania infantum]	18	8	351	8	1.784	1.053	0.911	0.498	0.444	0.527	0.638	1.543	0.878	0.791	0.556	0.474	0.544	0.496
A4HSL8	dipeptidyl peptidase 3 [OS=Leishmania infantum]	20	11	159	11	2.132	0.875	0.952	0.884	0.638	0.684	0.488	1.463	0.914	0.502	0.421	0.76	0.65	0.471
A4IAX3	Putative proteasome activator protein pa26 [OS=Leishmania infantum]	35	7	248	7	1.106	0.966	1.009	0.748	0.82	0.814	0.876	1.162	0.788	0.519	0.66	0.735	0.779	0.946
A4I7P2	Putative RNA binding protein [OS=Leishmania infantum]	27	5	281	5	0.92	0.537	0.303	0.069	0.01	0.01	0.01	0.892	0.536	0.41	0.332	0.171	0.018	0.029
I3VJT5	6-phosphogluconate dehydrogenase, decarboxylating [OS=Leishmania infantum]	24	8	196	8	1.074	0.531	0.231	0.099	0.091	0.072	0.01	0.748	0.255	0.148	0.158	0.088	0.053	0.034
A4HU29	putative eukaryotic translation initiation factor 2 subunit [OS=Leishmania infantum]	26	9	143	9	1.54	1.095	0.826	0.424	0.623	0.496	0.825	0.816	1.092	0.777	0.663	0.63	0.778	0.752
A4IC14	Cyclophilin 40 [OS=Leishmania infantum]	22	7	125	7	2.012	2.31	2.04	0.782	0.716	1.442	1.419	1.312	0.842	1.436	0.748	1.357	2.097	1.385
A4I191	RNA-binding protein, putative, UPB2 [OS=Leishmania infantum]	34	4	236	4	1.047	0.224	0.699	0.509	0.96	0.695	1.663	0.254	0.206	0.329	0.345	0.097	0.235	0.261
A4I0M7	putative 60S ribosomal protein L17 [OS=Leishmania infantum]	28	5	265	5	0.975	0.515	0.36	0.11	0.131	0.117	0.096	0.783	0.38	0.293	0.3	0.149	0.135	0.13
A4HW82	Putative Inositol-3-phosphate synthase [OS=Leishmania infantum]	25	8	122	8	1.395	0.8	1.075	0.69	0.362	0.601	0.26	1.043	0.657	0.643	0.621	0.723	0.851	0.501
A4HY43	ADP,ATP carrier protein 1, mitochondrial [OS=Leishmania infantum]	20	7	420	7	0.458	0.289	0.159	0.06	0.061	0.061	0.028	0.31	0.153	0.108	0.079	0.093	0.047	0.055
A4HVI5	putative 60S ribosomal protein L18 [OS=Leishmania infantum]	18	4	280	4	0.676	0.374	0.242	0.111	0.033	0.033	0.01	1.247	0.314	0.259	0.119	0.056	0.027	0.023
A4HUS2	putative seryl-tRNA synthetase [OS=Leishmania infantum]	24	11	173	11	1.019	0.276	0.179	0.074	0.079	0.114	0.223	0.49	0.259	0.164	0.17	0.089	0.045	0.136
E9AGT9	Phosphoglycerate kinase [OS=Leishmania infantum]	21	10	166	10	1.495	0.467	0.386	0.75	0.165	0.177	0.099	1.181	0.536	0.313	0.279	0.178	0.163	0.257
Q9N9V2	Nascent polypeptide associated complex homologue, alpha chain [OS=Leishmania infantum]	39	4	169	4	1.19	0.656	0.672	0.585	0.561	0.617	0.823	0.845	0.447	0.273	0.34	0.135	0.336	0.53
A4I484	Uncharacterized protein [OS=Leishmania infantum]	29	7	115	7	1.217	0.523	1.081	0.491	0.475	0.257	0.791	0.976	0.422	0.594	0.566	0.598	0.539	0.577
A4HYI5	inosine-5'-monophosphate dehydrogenase [OS=Leishmania infantum]	21	9	103	9	1.182	0.529	0.247	0.093	0.042	0.051	0.038	0.612	0.314	0.615	0.358	0.236	0.34	0.061
A4I574	putative aspartyl-tRNA synthetase [OS=Leishmania infantum]	21	11	112	11	5.149	1.984	0.393	0.215	0.189	0.372	0.1	1.354	0.718	0.463	0.291	0.237	0.547	0.061
A4I2Z3	Putative trypanothione synthetase [OS=Leishmania infantum]	14	9	151	9	0.912	0.329	0.044	0.01	0.01	0.01	0.01	0.635	0.146	0.056	0.034	0.036	0.01	0.01
E9AHH9	putative ribosomal protein S20 [OS=Leishmania infantum]	38	4	283	4	0.505	0.324	0.248	0.157	0.025	0.105	0.119	0.537	0.312	0.305	0.23	0.038	0.02	0.012
A4HZF8	putative RNA helicase [OS=Leishmania infantum]	19	9	127	9	0.924	1.658	0.331	0.117	0.136	0.058	0.105	1.228	0.376	0.237	0.195	0.239	0.075	0.298
A4HZS1	Putative 40S ribosomal protein S15 [OS=Leishmania infantum]	11	1	219	1	0.51	0.31	0.218	0.102	0.065	0.048	0.043	0.749	0.443	0.997	0.147	0.101	0.023	0.037
A4ICD8	putative Eukaryotic translation initiation factor 3 subunit 8 [OS=Leishmania infantum]	19	12	102	12	1.343	1.232	0.465	0.425	0.483	0.417	0.079	0.676	0.942	0.634	1.937	0.437	0.266	0.927
A4I3Y8	putative 40S ribosomal protein S17 [OS=Leishmania infantum]	43	8	402	8	0.619	0.318	0.199	0.074	0.041	0.025	0.022	0.825	0.513	0.377	0.322	0.13	0.064	0.043
A4HX29	putative cytochrome c [OS=Leishmania infantum]	52	5	347	5	1.643	0.969	1.3	0.78	0.739	0.273	0.319	0.965	1.013	0.914	0.704	0.534	0.315	0.325
A4I2T4	putative arginyl-tRNA synthetase [OS=Leishmania infantum]	21	13	126	13	1.025	0.685	0.932	0.726	0.757	7.267	0.918	0.741	0.706	2.954	0.632	0.661	0.832	0.594
A4IBB3	kinetoplastid membrane protein-11 [OS=Leishmania infantum]	59	7	727	7	0.426	0.395	0.45	0.346	0.433	0.419	0.559	0.585	0.558	0.409	0.393	0.948	0.532	0.785
A4I7Q4	60S ribosomal protein L18a [OS=Leishmania infantum]	29	5	193	5	0.787	0.542	0.113	0.048	0.01	0.01	0.01	0.724	0.295	0.231	0.216	0.056	0.123	0.017
A4I011	putative 40S ribosomal protein L14 [OS=Leishmania infantum]	20	5	354	5	0.823	0.466	0.393	0.205	0.086	0.083	0.01	0.726	0.451	0.321	0.052	0.085	0.013	0.01
A4HWB9	putative 60S ribosomal protein L13a [OS=Leishmania infantum]	24	5	139	5	0.637	0.237	0.22	0.085	0.082	0.073	0.132	0.684	0.479	0.27	0.147	0.083	0.097	0.074
A4HZ73	putative 60S ribosomal protein L36 [OS=Leishmania infantum]	27	3	266	3	0.881	0.459	0.228	0.076	0.014	0.015	0.014	0.737	0.461	0.386	0.249	0.154	0.033	0.033
A4HWU4	putative 60S ribosomal protein L21 [OS=Leishmania infantum]	26	4	246	4	1.514	0.386	0.204	0.052	0.036	0.026	0.027	0.729	0.277	0.284	0.165	0.035	0.043	0.032
A4I4A3	ADF/Cofilin [OS=Leishmania infantum]	42	4	94	4		0.01	0.01			0.01		2.644	0.187	0.01	0.01	0.01		0.01
E9AGX7	T-complex protein 1 subunit delta [OS=Leishmania infantum]	25	12	119	12	1.118	1.748	1.356	1.089	1.324	1.039	1.965	0.614	0.563	0.905	0.299	0.562	0.552	0.586
A4HSK5	S-methyl-5'-thioadenosine phosphorylase [OS=Leishmania infantum]	25	9	243	9	1.514	2.054	2.089	2.044	2.033	2.435	2.348	1.186	0.865	1.286	1.624	1.951	1.796	1.969
A4IA29	Uncharacterized protein [OS=Leishmania infantum]	26	4	35	4	2.022	1.284	1.315	1.722	1.59	1.673	1.654	2.213	3.591	3.612	1.88	1.326	2.115	4.213
A4HWD0	Putative ribonucleoprotein p18, mitochondrial [OS=Leishmania infantum]	28	5	372	1	1.397	0.859	1.033	1.603	1.541	1.104	1.544	0.457	0.504	0.469	0.557	0.693	0.936	1.026
A4HWC9	Putative ribonucleoprotein p18, mitochondrial [OS=Leishmania infantum]	28	5	376	1	1.731	1.111	0.795	0.986	1.353	1.284	1.663	0.562	0.503	0.569	0.562	0.612	0.802	0.919
A4I7G5	Uncharacterized protein [OS=Leishmania infantum]	15	7	122	7	2.168	0.301	0.491	1.929	0.18	0.953	0.359	0.854	0.34	0.423	0.408	0.231	0.121	0.123
A4I890	Putative ribosomal protein L27 [OS=Leishmania infantum]	37	6	328	6	0.628	0.382	0.188	0.057	0.159	0.131	0.039	0.325	0.313	0.253	0.178	0.208	0.104	0.059
A4IAS5	60S ribosomal protein L30 [OS=Leishmania infantum]	46	4	245	4	1.037	0.708	0.492	0.232	0.124	0.173	0.162	0.84	0.437	0.392	0.29	0.264	0.202	0.178
A4I116	40S ribosomal protein S8 [OS=Leishmania infantum]	24	4	118	4	0.635	0.255	0.312	0.01	0.01	0.01	0.01	0.714	0.223	0.175	0.125	0.01	0.01	0.01
Q95U89	peroxidoxin [OS=Leishmania infantum]	31	6	204	6	1.086	0.624	0.244	0.145	0.028	0.04	0.01	1.053	0.574	0.217	0.097	0.047	0.03	0.025
A4IBY7	Uncharacterized protein [OS=Leishmania infantum]	27	6	267	6	1.544	0.829	0.585	0.394	0.369	0.56	0.863	0.786	0.526	0.36	0.345	0.21	0.444	0.348
A4I114	Putative 60S ribosomal protein L26 [OS=Leishmania infantum]	34	5	157	5	1.031	0.614	0.356	0.088	0.076	0.046	0.047	0.86	0.537	0.373	0.225	0.146	0.13	0.071
A4HUG3	Glycerol-3-phosphate dehydrogenase [NAD(+)] [OS=Leishmania infantum]	12	3	89	3	0.945	0.775	0.712	0.608	0.238	0.01	0.01	1.054	0.598	0.651	0.862	0.361	0.176	0.01
Q9N9V5	putative 40S ribosomal protein S33 [OS=Leishmania infantum]	36	3	239	3	0.692	0.392	0.702	0.513	0.568	0.608	0.678	0.681	0.233	0.236	0.248	0.253	0.268	0.269
A4I115	Transketolase [OS=Leishmania infantum]	13	6	96	6	2.056	1.315	0.957	0.129	0.225	0.01	0.01	1.017	0.701	0.723	0.142	0.059	0.064	0.065
A4I3X3	dihydrolipoamide acetyltransferase component of pyruvate dehydrogenase complex [OS=Leishmania infantum]	17	7	215	7	1.138	0.867	0.435	0.177	0.156	0.209	0.14	0.946	0.7	0.462	0.344	0.215	0.186	0.166
A4HVN8	putative leucyl-tRNA synthetase [OS=Leishmania infantum]	10	9	110	9	0.991	0.473	0.01	0.01	0.01	0.01	0.01	0.672	0.01	0.01	0.01	0.01	0.01	0.01
A4HRR9	Dipeptylcarboxypeptidase [OS=Leishmania infantum]	9	5	77	5	0.803	0.404	0.136	0.231	0.213	0.259	0.276	2.231	1.842	0.236	0.833	0.832	1.738	1.194
A4I212	Glutathione peroxidase [OS=Leishmania infantum]	24	4	200	4	1.394	0.469	0.182	0.07	0.01	0.045	0.063	0.741	0.298	0.208	0.084	0.034	0.04	0.034
A4HZF7	Uncharacterized protein [OS=Leishmania infantum]	21	9	131	9	1.318	0.175	0.108	0.043	0.718	0.015	0.043	0.822	0.296	0.09	0.043	0.153	0.04	0.014
A4HUJ9	Histone H3 [OS=Leishmania infantum]	47	4	218	2	0.391	0.236	0.154	0.077	0.049	0.131	0.118	0.053	0.177	0.249	1.571	0.417	0.23	0.254
A4ICJ9	putative transitional endoplasmic reticulum ATPase [OS=Leishmania infantum]	16	9	91	9	1.376	0.533	0.336	0.468	0.452	0.01	0.226	0.405	0.192	0.312	0.222	0.215	0.414	0.212
A4HRV4	Putative 60S acidic ribosomal protein P2 [OS=Leishmania infantum]	46	2	8	2				0.01		100	100	0.596	0.01			0.01	0.01	1.469
A4HY08	putative pyruvate dehydrogenase E1 component alpha subunit [OS=Leishmania infantum]	22	8	154	8	0.242	0.273	0.089	0.01	0.147	0.01	0.499	0.404	0.29	0.343	0.745	0.528	0.838	0.691
A4HZI3	Putative ATP synthase F1 subunit gamma protein [OS=Leishmania infantum]	23	7	80	7	0.639	0.704	0.091	0.053	0.068	0.22	0.082	0.306	0.187	0.221	0.01	0.02	0.167	0.081
A4IAD4	putative vacuolar ATP synthase catalytic subunit A [OS=Leishmania infantum]	29	12	81	12	1.662	1.453	0.582	1.968	0.01	1.766	1.737	1.359	0.466	0.61	0.678	0.547	0.736	0.596
E9AHW0	putative 60S ribosomal protein L12 [OS=Leishmania infantum]	30	3	83	3	0.599	0.371	0.187	0.098	0.089	0.033	0.085	0.793	0.398	0.364	0.277	0.242	0.257	0.142
A4I651	Putative ATP synthase, epsilon chain [OS=Leishmania infantum]	27	4	62	4	1.288	0.912	0.7	0.46	1.188	0.532	0.711	0.545	0.548	0.705	0.562	0.652	0.644	0.64
A4I5A2	GrpE protein homolog [OS=Leishmania infantum]	17	3	114	3	0.659	0.556	1.634	0.519	0.518	0.792	1.707	1.151	1.748	0.619	1.129	0.255	0.186	0.374
A4HW98	histone H4 [OS=Leishmania infantum]	30	3	268	2	0.636	0.485	0.367	0.163	0.088	0.022	0.018	0.619	0.338	0.354	0.325	0.209	0.076	0.07
A4IDT2	Uncharacterized protein [OS=Leishmania infantum]	10	10	172	10	0.565	0.247	0.146	0.052	0.048	0.046	0.012	0.585	0.354	0.21	0.174	0.111	0.072	0.065
A4I4D9	putative high mobility group protein homolog tdp-1 [OS=Leishmania infantum]	17	4	57	4	1.149	0.571	0.339	0.109	0.126	0.099	0.102	0.935	1.416	0.283	0.213	0.135	0.102	0.117
A4ICD2	putative T-complex protein 1, theta subunit [OS=Leishmania infantum]	15	8	114	8	0.758	0.516	0.223	0.01	0.098	0.01	0.113	0.882	0.279	0.33	0.151	0.133	0.142	0.118
A4HTZ8	Oligopeptidase bwith=GeneDB:LmjF09.0770 [OS=Leishmania infantum]	11	7	139	7	1.185	0.844	0.959	0.413	0.196	0.126	0.086	1.027	0.696	0.499	0.797	0.668	0.253	0.275
A4HWV9	putative Histone H3 [OS=Leishmania infantum]	22	3	188	1	0.936	0.573	0.325	0.252	0.163	0.139	0.142	0.802	0.502	0.418	0.23	0.163	0.204	0.072
A4HYI1	peptidylprolyl isomerase [OS=Leishmania infantum]	19	7	49	7	1.045	1.202	0.569	0.29	0.563	0.823	0.315	1.16	0.42	0.467	0.33	0.404	0.461	0.418
A4IB55	Putative reiske iron-sulfur protein [OS=Leishmania infantum]	26	5	84	5	100	1.207						100	0.718	100	100			0.01
A4IE18	Uncharacterized protein [OS=Leishmania infantum]	10	6	101	6	1.084	1.141	0.557	0.764	0.398	0.293	0.676	3.344	0.653	0.707	1.56	0.562	1.039	1.524
A4IBS4	Putative T-complex protein 1, eta subunit [OS=Leishmania infantum]	21	10	132	10	1.489	1.541	1.206	0.858	0.858	0.66	0.879	1.219	0.581	0.715	0.686	0.889	0.812	1.314
A4IBQ9	Putative Gim5A protein [OS=Leishmania infantum]	36	6	125	6	0.747	0.402	0.138	0.052	0.059	0.117	0.112	0.259	0.118	0.072	0.037	0.042	0.047	0.059
A4I8K8	putative 60S ribosomal protein L2 [OS=Leishmania infantum]	28	5	295	5	0.556	0.458	0.26	0.083	0.058	0.025	0.031	0.591	0.302	0.253	0.151	0.091	0.067	0.039
A4I3F8	putative RNA binding protein rbp16 [OS=Leishmania infantum]	29	4	100	4	6.309	4.538	2.731	0.996	1.355	0.968	1.094	1.368	1.122	1.463	1.041	0.888	0.865	1.852
A4HWN2	proliferating cell nuclear antigen [OS=Leishmania infantum]	21	6	103	6	1.839	1.564	1.286	0.691	0.401	0.255	0.475	0.568	0.635	0.673	0.216	0.01	0.478	0.265
A4I294	proline dehydrogenase [OS=Leishmania infantum]	23	11	161	11	0.534	0.458	0.185	0.067	0.11	0.127	0.147	0.474	0.344	0.263	0.243	0.232	0.126	0.133
A4HWN5	Putative ribosomal protein S6 [OS=Leishmania infantum]	19	2	103	2	1.629	1.426	0.583	0.361	0.43	0.554	0.589	0.999	0.906	0.463	0.274	0.145	0.127	0.259
A4HY91	glycosomal malate dehydrogenase [OS=Leishmania infantum]	18	5	137	5	0.966	0.402	0.092	0.068	0.01	0.063	0.081	0.429	0.095	0.037	0.037	0.01	0.01	0.049
A4HSP4	histone H4 [OS=Leishmania infantum]	30	3	222	2	0.562	0.431	0.293	0.116	0.067	0.01	0.01	0.568	0.374	0.383	0.207	0.164	0.071	0.024
A4HY61	putative 40S ribosomal protein S13 [OS=Leishmania infantum]	28	5	428	5	1.211	0.702	0.539	0.32	0.161	0.182	0.172	1.036	0.69	0.691	0.448	0.318	0.197	0.249
A4I1Z8	Uncharacterized protein [OS=Leishmania infantum]	21	7	68	7	1.218	0.392	0.01	0.01	0.01	0.01	0.01	0.659	0.346	0.146	0.177	0.01	0.01	0.01
E9AHB0	Putative 60s ribosomal protein l7 [OS=Leishmania infantum]	21	6	189	6	1.626	0.442	0.152	0.01	0.01	0.01	0.01	1.719	0.853	0.363	0.182	0.01	0.01	0.129
A4HS42	60S ribosomal protein L11 (L5, L16) [OS=Leishmania infantum]	11	2	250	2	0.671	0.425	0.356	0.105	0.05	0.07	0.01	0.485	0.333	0.253	0.15	0.208	0.077	0.036
A4HYN0	Putative calpain-like cysteine peptidase [OS=Leishmania infantum]	9	6	110	6	0.993	0.271	0.144	0.01	0.01	0.01	0.01	0.503	0.173	0.132	0.159	0.01	0.01	0.01
A4I4W5	ATP-dependent 6-phosphofructokinase [OS=Leishmania infantum]	20	10	204	10	0.505	0.291	0.218	0.182	0.15	0.203	0.144	0.426	0.272	0.313	0.23	0.195	0.147	0.122
A4HUY7	putative 40S ribosomal protein S21 [OS=Leishmania infantum]	17	3	48	3	0.888	0.268	0.16	0.045	0.029	0.01	0.01	1.07	0.691	0.298	0.348	0.088	0.01	0.01
A4ICW2	eukaryotic translation initiation factor 3 subunit L [OS=Leishmania infantum]	19	9	146	8	0.665	0.371	0.184	0.01	0.01	0.01	0.01	0.586	0.131	0.041	0.089	0.033	0.01	0.01
A4HXK6	putative translation initiation factor [OS=Leishmania infantum]	11	9	145	9	0.72	0.334	0.229	0.151	0.059	0.11	0.093	0.415	0.292	0.194	0.14	0.067	0.185	0.049
A4I650	40S ribosomal protein S14 [OS=Leishmania infantum]	33	5	243	1	100	1.622	2.851	100	100	100		7.827	8.159	100	100	0.251	100	100
A4I3C8	40S ribosomal protein S26 [OS=Leishmania infantum]	22	2	141	2	1.586	1.533	2.666	0.915	1.528	0.733	1.893	4.309	2.041	1.142	0.792	0.438	0.423	0.13
A4I608	Putative glutamyl-tRNA synthetase [OS=Leishmania infantum]	12	8	118	8	0.713	0.408	0.187	0.01	0.068	0.01	0.064	0.752	0.217	0.157	0.176	0.376	0.045	0.15
A4IDD1	Putative universal minicircle sequence binding protein [OS=Leishmania infantum]	45	3	43	3	1.594	0.108	0.302	0.01	0.178	0.237	0.558	1.877	0.709	0.848	0.74	0.581	0.571	0.706
A4IE04	Uncharacterized protein [OS=Leishmania infantum]	19	6	136	6	0.752	0.345	0.168	0.01	0.01	0.01	0.116	0.489	0.189	0.107	0.061	0.089	0.094	0.01
A4IDX6	putative isoleucyl-tRNA synthetase [OS=Leishmania infantum]	9	11	142	11	0.838	0.177	0.063	0.047	0.061	0.053	0.381	0.376	0.18	0.25	0.285	0.219	0.15	0.194
A4IDK9	glyceraldehyde-3-phosphate dehydrogenase [OS=Leishmania infantum]	24	9	141	8	3.784	2.437	1.565	0.671	0.445	0.336	0.914	0.758	1.438	0.576	0.257	0.234	0.199	0.187
A4I7R1	Uncharacterized protein [OS=Leishmania infantum]	12	10	59	10	0.686	0.834	0.632	0.761	0.664	0.417	0.39	0.592	0.795	1.519	0.73	0.687	0.782	0.509
A4HW58	putative kinesin K39 [OS=Leishmania infantum]	36	5	192	5	2.189	1.882	1.836	1.738	1.558	1.75	1.928	1.319	1.487	1.917	2.162	2.546	2.213	2.479
A4I3H3	40S ribosomal protein S14 [OS=Leishmania infantum]	33	5	217	1	3.473	2.374				0.01	0.01	100	0.644	1.236	0.259	0.185	0.522	0.202
A4I9K5	putative eukaryotic translation initiation factor 5 [OS=Leishmania infantum]	23	10	128	10	0.812	0.268	0.232	0.245	0.711	0.096	0.189	0.677	0.147	0.101	0.482	0.113	0.099	0.148
A4HSF7	trypanothione reductase [OS=Leishmania infantum]	13	6	148	6	1.74	1.047	1.285	0.946	0.489	0.36	0.699	0.764	0.784	0.867	0.847	0.72	0.535	0.454
A4I8S7	Uncharacterized protein [OS=Leishmania infantum]	29	3	116	3	0.749	0.358	0.13	0.091	0.101	0.105	0.183	0.857	0.303	0.192	0.177	0.01	0.158	0.221
A4HRQ0	Uncharacterized protein [OS=Leishmania infantum]	40	4	52	4	0.655	0.338	0.396	0.277	0.401	0.368	0.341	1.171	0.658	0.55	0.698	0.382	0.444	0.421
A4I0B5	Uncharacterized protein [OS=Leishmania infantum]	9	4	40	4	0.983	0.852	0.785	0.572	0.436	0.724	0.443	0.708	0.248	0.537	0.358	0.624	0.6	0.576
A4HSG7	Uncharacterized protein [OS=Leishmania infantum]	20	4	63	4	0.822	0.445	0.25	0.01	0.01	0.01	0.01	0.713	0.168	0.224	0.159	0.01	0.01	0.01
A4IDD0	Proteasome subunit alpha type [OS=Leishmania infantum]	24	5	61	5	1.493	1.144	1.239	1.089	0.48	0.146	0.182	0.702	0.899	1.135	0.904	0.464	0.274	0.308
A4ID74	40S ribosomal protein S24 [OS=Leishmania infantum]	15	2	133	2
A4I9N9	Uncharacterized protein [OS=Leishmania infantum]	36	6	374	6	1.404	1.467	1.428	1.429	1.655	1.249	1.644	1.051	1.014	1.206	1.539	1.163	1.51	1.311
A4HX43	putative kinesin [OS=Leishmania infantum]	62	2	121	2	1.899	1.339	1.447	1.309	1.139	1.208	1.624	1.08	0.973	1.279	1.365	1.506	1.332	1.841
A4HSQ3	peptidyl-prolyl cis-trans isomerase [OS=Leishmania infantum]	37	6	163	6	1.153	1.101	0.31	0.438	0.337	0.411	0.164	0.845	0.418	0.198	0.261	0.024	0.045	0.037
E9AH20	Uncharacterized protein [OS=Leishmania infantum]	21	2	127	2	0.148	0.422	0.01	0.468	0.427	0.65	0.01	0.438	0.01	1.483	0.323	0.789	0.396	0.468
Q9GNZ8	Proteasome subunit alpha type [OS=Leishmania infantum]	16	4	121	4	1.613	1.275	1.599	0.86	1.24	0.249	1.104	0.958	1.043	1.41	1.014	0.376	0.498	0.632
E9AH70	Succinate dehydrogenase [ubiquinone] flavoprotein subunit, mitochondrial [OS=Leishmania infantum]	14	6	59	6
A4HV19	putative 60S ribosomal protein L28 [OS=Leishmania infantum]	31	4	167	4	0.732	0.616	0.635	0.541	0.717	0.603	0.556	0.862	0.691	0.623	0.603	0.651	0.539	0.602
A4ID39	cysteine synthase [OS=Leishmania infantum]	29	7	41	7	0.01	2.082	0.819	0.01	0.01	0.01	1.109	1.068	0.455	0.01	0.975	4.368	0.735	1.723
A4HV12	Uncharacterized protein [OS=Leishmania infantum]	17	3	28	3
A4HY10	Putative 60S ribosomal protein L34 [OS=Leishmania infantum]	12	2	185	2	1.267	0.461	0.484	0.259	0.233	0.124	0.1	1.674	0.33	0.481	0.2	0.128	0.064	0.038
A4I3V7	putative glycosomal membrane protein [OS=Leishmania infantum]	32	8	206	8	0.679	0.268	0.181	0.079	0.085	0.062	0.037	0.615	0.415	0.287	0.356	0.286	0.297	0.444
A4IAZ4	putative aldose 1-epimerase [OS=Leishmania infantum]	11	3	42	3	0.683	0.338	0.01	0.133	0.01	0.01	0.252	0.605	0.261	0.108	0.105	0.01	0.125	0.221
A4HVW0	Putative carboxypeptidase [OS=Leishmania infantum]	18	8	64	7	2.05	2.112	1.233	0.28	0.124	0.1	0.01	0.99	0.52	0.642	0.518	0.369	0.148	0.062
A4HYX1	Putative calpain-like cysteine peptidase [OS=Leishmania infantum]	35	4	128	4	0.938	0.743	0.407	0.237	0.375	0.269	0.305	0.725	0.339	0.338	0.158	0.068	0.125	0.166
A4I841	Uncharacterized protein [OS=Leishmania infantum]	20	4	47	4	0.01	0.01	0.01	0.171	0.01	1.983	0.075	0.846	100	100	0.307		0.997	0.454
A4IBR5	putative 60S ribosomal protein L27A/L29 [OS=Leishmania infantum]	19	3	293	3	0.676	0.547	0.349	0.265	0.239	0.29	0.381	0.719	0.509	0.413	0.311	0.242	0.163	0.189
A4IBA3	60S ribosomal protein L32 [OS=Leishmania infantum]	38	4	127	2		100			0.306	100	100	100	100	100	100	100	0.207	1.191
A4I4S5	Rab GDP dissociation inhibitor [OS=Leishmania infantum]	17	4	43	4	0.382	0.01						0.355		0.01
A4HUC9	Putative nucleolar protein [OS=Leishmania infantum]	11	4	44	4	0.682	0.479	0.404	0.158	0.01	0.01	0.01	0.691	0.374	0.327	0.249	0.183	0.128	0.165
A4IA13	putative asparaginyl-tRNA synthetase [OS=Leishmania infantum]	11	6	88	6	0.784	0.368	0.208	0.064	0.086	0.174	0.112	0.573	0.311	0.125	0.138	0.167	0.172	0.178
E9AG68	Putative 60S ribosomal protein L23a [OS=Leishmania infantum]	21	3	102	3	1.047	0.437	0.343	0.121	0.01	0.01	0.01	0.614	0.395	0.331	0.188	0.113	0.058	0.042
A4I4Y2	40S ribosomal protein S19-like protein [OS=Leishmania infantum]	15	2	140	1	100	100	100	100	100	100	100	0.646	0.444	0.293	0.174	100	0.086	100
A4HTK4	Translation initiation factor-like protein [OS=Leishmania infantum]	21	8	119	8	0.61	0.302	0.012	0.01	0.209	0.01	0.021	0.542	0.231	0.17	0.169	0.162	0.148	0.119
A4HUB4	Putative Ribosomal protein L35A [OS=Leishmania infantum]	25	4	196	4	0.577	0.295	0.24	0.094	0.053	0.01	0.01	1.201	0.261	0.158	0.231	0.228	0.03	0.041
A4I935	peptidyl-prolyl cis-trans isomerase [OS=Leishmania infantum]	16	5	283	4	1.95	0.686	0.284	0.12	0.211	0.182	0.429	1.333	0.461	0.34	0.287	0.311	0.286	0.173
A4HUT6	Proteasome subunit alpha type [OS=Leishmania infantum]	17	5	78	5	3.682	4.007	2.746	3.956	0.871	0.505	0.879	1.909	2.076	2.314	1.74	0.509	0.292	0.504
A4HTI0	superoxide dismutase [OS=Leishmania infantum]	20	4	95	4	1.563	0.873	0.999	0.74	0.584	0.195	0.01	0.658	0.539	0.5	0.433	0.366	0.12	0.08
A4IB49	arginase [OS=Leishmania infantum]	22	5	37	5	0.925	100		0.842	100	3.117	100	0.442	0.642	1.011	1.334	100	2.496	100
A4I5Z4	putative valyl-tRNA synthetase [OS=Leishmania infantum]	9	6	57	6	0.781	0.382	0.01	0.01	0.01	0.01	0.01	0.633	0.293	0.136	0.228	0.01	0.275	0.318
E9AGX4	Putative 40s ribosomal protein s23 [OS=Leishmania infantum]	19	1	42	1	0.497	0.01	0.01	0.01	0.01	0.01	0.01	0.583	1.872	0.54		0.01	0.01
A4HWC4	Lysine--tRNA ligase [OS=Leishmania infantum]	13	7	88	7	0.654	0.513	0.01	0.345	0.276	0.139	0.069	1.315	0.385	0.413	0.531	0.448	0.648	0.382
A4I307	Uncharacterized protein [OS=Leishmania infantum]	25	4	79	4	0.974	0.982	0.229	0.01	0.01	0.01	0.01	0.961	0.502	0.131	0.04	0.01	0.01	0.01
E9AGF0	Alanine aminotransferase [OS=Leishmania infantum]	13	5	124	5	0.464	0.648	0.479	0.41	0.01	0.143	0.231	0.218	1.001	1.23	0.556	0.107	0.077	0.242
A4I7R7	putative chaperonin containing t-complex protein [OS=Leishmania infantum]	15	8	178	8	0.737	0.322	0.091	0.081	0.01	0.111	0.298	0.426	0.356	0.284	0.151	0.16	0.126	0.283
A4HTY8	Putative prefoldin subunit 2 [OS=Leishmania infantum]	46	4	59	4	0.369	0.444	0.26	0.01	0.01	0.01	0.01	0.576	0.204	0.204	0.203	0.18	0.287	0.191
A4ID12	putative glycyl tRNA synthetase [OS=Leishmania infantum]	14	8	75	8	2.284	0.765	0.152	0.01	0.01	0.01	0.01	1.062	0.665	0.235	0.706	0.491	0.589	0.375
A4I5Y5	eukaryotic translation initiation factor 3 subunit 7-like protein [OS=Leishmania infantum]	10	6	96	6	0.938	0.577	0.433	0.01	0.209	0.01	0.01	0.782	0.469	0.531	0.01	0.01	0.358	0.215
A4I8B9	Tubulin-specific chaperone A [OS=Leishmania infantum]	18	2	36	2	1.415	2.332	2.223	2.345	2.89	2.621	2.876	1.283	2.69	1.712	3.383	0.941	1.635	4.522
A4IDL3	Methyltransferase [OS=Leishmania infantum]	13	3	18	3	0.926	0.785	0.586	0.01	0.01	0.01	0.01	1.104	0.841	0.533	0.01	0.01	0.01	0.01
A4I8F1	glucosamine-6-phosphate isomerase [OS=Leishmania infantum]	14	4	104	4	1.651	1.573	1.956	2.313	1.654	0.861	0.694	1.309	1.098	1.211	1.572	1.234	0.671	0.662
A4I1K7	Uncharacterized protein [OS=Leishmania infantum]	14	4	31	4	0.185	0.532	0.084	0.141	0.169	0.31	0.069	1.426	0.908	0.995	0.395	0.01	0.01	0.212
A4I0R5	malic enzyme [OS=Leishmania infantum]	9	4	131	4	1.362	0.072	0.01	0.158	0.044	0.076	0.067	0.422	0.069	0.267	0.19	0.158	0.175	0.475
Q7JMX2	Proteasome subunit alpha type [OS=Leishmania infantum]	23	4	28	4	0.975	1.501	1.566	1.9	0.544	0.01	0.01	1.107	1.223	1.1	1.615	1.083	0.637	0.324
E9AGR8	putative aminopeptidase [OS=Leishmania infantum]	18	7	59	7	6.535	1.978	0.298	0.305	0.01	0.01	0.01	5.282	0.69	0.46	0.253	0.165	0.01	0.01
E9AGF4	cytochrome c oxidase subunit IV [OS=Leishmania infantum]	18	7	48	7	0.537	0.459	0.361	0.128	0.426	0.504	0.225	0.336	0.268	0.248	0.128	0.326	0.475	0.341
A4HVL5	putative mitochondrial processing peptidase alpha subunit [OS=Leishmania infantum]	12	6	114	6	1.036	0.359	0.593	0.681	0.319	0.473	0.442	1.055	0.821	0.806	0.942	0.564	0.532	0.733
A4HZH8	60S ribosomal protein L32 [OS=Leishmania infantum]	29	4	132	2
A4I0C0	Putative 3-ketoacyl-CoA thiolase [OS=Leishmania infantum]	13	5	120	5	0.583	0.381	0.244	0.01	0.01	0.01	0.01	100	0.388	0.01	0.01	0.01	0.01	0.01
A4IB12	Putative NADH-dependent fumarate reductase [OS=Leishmania infantum]	7	7	55	7	1.345	0.973	0.627	0.622	0.469	0.374	0.598	1	1.39	0.573	0.622	0.589	0.436	1.035
A4HYZ5	putative 40S ribosomal protein S11 [OS=Leishmania infantum]	26	3	87	3	0.756	0.472	0.255	0.143	0.01	0.01	0.01	0.709	0.595	0.434	0.314	0.175	0.01	0.01
A4IA55	putative 40s ribosomal protein s19 protein [OS=Leishmania infantum]	13	2	131	1	1.012	0.484	0.279	0.01	0.136	0.01	8.723	3.067	1.313	1.051	0.907	0.219	0.365	1
A4IDD6	Proteasome subunit beta type [OS=Leishmania infantum]	15	3	65	3	1.447	0.979	1.151	0.639	0.01	0.01	0.01	1.131	0.856	0.829	0.706	0.268	0.01	0.01
A4I000	putative centrin [OS=Leishmania infantum]	24	4	160	4	2.661	1.861	1.54	1.102	1.386	1.269	1.836	1.47	1.417	1.49	1.226	1.181	1.047	2.088
A4ICB6	Uncharacterized protein [OS=Leishmania infantum]	31	8	66	8	1.238	0.805	0.424	0.266	0.134	0.202	0.064	0.626	0.596	0.346	0.325	0.249	0.185	0.171
E9AGK2	Putative chaperonin TCP20 [OS=Leishmania infantum]	10	4	58	4	0.415	0.01	100		0.46	0.01	1.151	0.326	0.258	0.14	1.188	0.257	0.109	0.493
A4IAB6	RuvB-like helicase [OS=Leishmania infantum]	13	5	30	5	1.171	0.732	0.803	0.849	1.073	0.01	0.01	0.51	0.221	0.375	0.529	0.185	0.332	0.272
A4HY22	plasma membrane ATPase [OS=Leishmania infantum]	3	3	60	3	0.916	0.787	0.084	0.01	0.01	0.01	0.01	0.38	0.293	0.083	0.301	0.01	0.01	0.01
A4I6U1	Putative 3-ketoacyl-CoA thiolase-like protein [OS=Leishmania infantum]	12	5	47	5	0.01	1.306	0.01	1.17	0.992	1.738	1.575	1.205	1.151	0.892	1.172	1.313	1.753	1.936
A4HXD8	Uncharacterized protein [OS=Leishmania infantum]	47	3	69	3	1.38	0.79	0.138	0.246	0.01	0.01	0.01	0.969	0.448	0.258	0.168	0.01	0.235	0.229
A4IC11	glycine cleavage system H protein [OS=Leishmania infantum]	21	2	69	2	1.829	1.243	1.356	0.193	0.304	0.952	1.869	1.482	1.548	0.781	0.551	0.467	0.775	1.31
A4I6M9	Uncharacterized protein [OS=Leishmania infantum]	12	3	20	3	3.665	3.162	2.23	1.44	7.386	4.749	11.313	0.666	0.486	0.751	0.552	0.819	1.186	1.628
A4HT33	putative ATP-dependent DEAD/H RNA helicase [OS=Leishmania infantum]	13	7	116	7	0.726	0.592	0.454	0.577	0.01	0.01	0.01	0.324	0.087	0.763	0.01	0.01	0.01	0.816
A4I2G1	putative 60S ribosomal protein L35 [OS=Leishmania infantum]	26	4	195	4	1.495	0.501	0.341	0.497	0.912	0.86	2.232	0.569	0.59	0.268	0.323	0.165	0.173	0.367
A4HVS0	ubiquitin-conjugating enzyme-like protein [OS=Leishmania infantum]	41	5	118	5	1.275	0.552	0.321	0.243	0.28	0.137	0.137	0.933	0.385	0.249	0.143	0.141	0.138	0.181
Q9NJS2	Reticulon-like protein [OS=Leishmania infantum]	17	3	75	3
A4HSS8	Putative glutamine synthetase [OS=Leishmania infantum]	10	3	42	3	5.931	0.057	0.186	0.01	1.013	100	2.405	1.329	0.186	0.01	0.01	0.01	0.01
A4HX92	Cystathionine beta-synthase [OS=Leishmania infantum]	17	4	36	4	0.543	0.573	0.51	0.01	0.01	0.01	0.01	0.221	0.01	0.327	0.01	0.01	0.01	0.01
A4HV26	Putative 40S ribosomal protein S15A [OS=Leishmania infantum]	19	3	197	3	0.692	0.435	0.164	0.115	0.01	0.045	0.01	0.711	0.483	0.339	0.227	0.12	0.026	0.01
A4HVY8	Uncharacterized protein [OS=Leishmania infantum]	13	4	68	4	2.513	0.816	0.043	0.043	0.029	0.079	0.056	1.112	0.462	0.139	0.142	0.01	0.01	0.338
A4I421	malate dehydrogenase [OS=Leishmania infantum]	18	6	42	6	1.207	0.888	0.636	0.708	0.92	1.796	1.344	1.583	2.122	1.513	1.02	1.183	1.419	1.357
A4HVW6	Uncharacterized protein [OS=Leishmania infantum]	21	3	75	3	1.926	0.782	0.721	1.046	0.704	1.169	1.032	0.828	0.516	0.609	0.515	0.739	0.661	1.574
A4I784	putative ADP-ribosylation factor [OS=Leishmania infantum]	32	5	80	4	1.578	0.13	0.874	0.01	0.01	0.01	1.35	0.888	1.144	0.669	0.493	0.613	0.537	0.387
A4HUJ7	Putative nuclear transport factor 2 [OS=Leishmania infantum]	19	2	87	2	2.087	2.887	1.313	1.523	1.181	0.639	0.01	1.583	1.048	0.838	1.386	1.086	0.607	0.01
A4HSZ7	protein disulfide isomerase [OS=Leishmania infantum]	19	3	117	3	1.757	1.793	0.73	0.177	0.01	0.3	0.336	0.605	0.569	0.456	0.187	0.119	0.129	0.195
A4I849	Uncharacterized protein [OS=Leishmania infantum]	17	3	61	3	0.97	0.438	0.408	0.376	0.01	0.154	0.21	0.564	0.435	0.257	0.166	0.382	0.119	0.203
Q9N9V8	ribosomal protein L15 [OS=Leishmania infantum]	17	4	112	4	0.51	0.226	0.181	0.057	0.036	0.016	0.01	0.456	0.249	0.177	0.143	0.01	0.014	0.01
A4I507	Alkyldihydroxyacetonephosphate synthase [OS=Leishmania infantum]	9	4	62	4	2.704	1.317	1.17	0.534	0.929	0.816	1.056	1.692	0.546	1.203	0.856	0.988	1.015	0.583
A4HTJ5	Putative small ubiquitin protein [OS=Leishmania infantum]	41	3	13	3	2.093	100	3.739	2.236	0.765	100	100	1.544	0.919	0.901	3.894	2.133	100	1.869
A4I357	Proteasome endopeptidase complex [OS=Leishmania infantum]	17	4	68	4	1.091	1.1	1.17	0.976	0.303	0.01	0.01	1.033	0.93	0.971	1.071	0.324	0.103	0.01
A4I2A3	putative cytochrome c oxidase subunit V [OS=Leishmania infantum]	30	5	53	5	0.01	0.01	1.378	0.914	0.01	1.408	1.4	0.898	0.554	0.01	0.76	0.909	0.742	1.183
A4I9H5	putative ascorbate-dependent peroxidase [OS=Leishmania infantum]	25	8	50	8	1.51	1.011	0.536	0.251	0.249	0.308	0.01	0.838	0.299	0.588	0.267	0.288	0.277	0.251
A4I6V2	Nucleosome assembly protein-like protein [OS=Leishmania infantum]	11	5	81	5	0.994	0.591	0.38	0.146	0.119	0.153	0.162	0.762	0.599	0.453	0.38	0.266	0.249	0.226
A4IAR5	Uncharacterized protein [OS=Leishmania infantum]	31	4	70	4	0.936	0.98	0.866	0.387	0.236	0.439	0.371	0.526	0.282	0.162	0.384	0.328	0.01	0.01
A4I9M8	Uncharacterized protein [OS=Leishmania infantum]	31	5	197	5	2.166	1.98	1.182	1.127	0.994	1.47	0.901	1.182	1.317	1.001	1.266	1.169	1.366	1.289
A4ID21	putative 40S ribosomal protein S27-1 [OS=Leishmania infantum]	30	2	109	2	1.525	1.08	1.166	1.018	0.846	0.977	0.784	1.356	0.699	0.578	0.386	0.406	0.333	0.146
A4HVX3	Proteasome subunit alpha type [OS=Leishmania infantum]	20	6	40	6	3.339	1.095	0.953	2.114	0.696	0.571	1.042	0.728	0.992	1.696	0.756	0.801	0.581	0.206
A4I9Q8	Putative uracil phosphoribosyltransferase [OS=Leishmania infantum]	21	5	28	5	1.06	1.814	2.121	1.752	1.706	3.34	3.508	0.615	0.577	1.003	0.944	1.43	1.449	2.011
A4HWV1	putative aspartate carbamoyltransferase [OS=Leishmania infantum]	13	4	26	4	19.612	12.097	0.01	5.673	1.794	100	0.01	0.01	0.01	0.378	100	100	2.876	0.01
A4I7I7	putative dynein light chain, flagellar outer arm [OS=Leishmania infantum]	32	2	98	2	1.835	0.965	0.38	0.149	0.141	0.137	0.01	1.336	0.359	0.349	0.136	0.196	0.068	0.162
A4ICS4	putative ubiquitin/ribosomal protein S27a [OS=Leishmania infantum]	11	2	276	1	0.01	0.01	1.023	0.01		2.848	1.928
Q8WT30	cysteine proteinase [OS=Leishmania infantum]	14	4	45	4	1.368	0.67	1.029	0.997	0.517	0.437	0.127	0.792	0.62	0.68	0.468	0.748	0.586	0.261
A4I2N6	Putative calpain-like cysteine peptidase [OS=Leishmania infantum]	2	8	20	8	1.357	0.641	0.416	0.353	0.447	0.538	0.763	0.752	0.549	0.497	0.55	0.423	0.596	0.6
A2TEF2	putative lanosterol 14-alpha-demethylase [OS=Leishmania infantum]	4	2	57	2
A4I1Q0	Uncharacterized protein [OS=Leishmania infantum]	16	4	87	4
A4HWA1	Uncharacterized protein [OS=Leishmania infantum]	12	5	74	5	1.927	0.508	0.198	0.156	0.01	0.01	0.042	1.024	0.491	0.394	0.457	0.232	0.23	0.255
A4HZ33	putative mitochondrial processing peptidase alpha subunit [OS=Leishmania infantum]	11	5	37	5	0.564	0.33	0.328	0.575	0.667	0.464	0.01	0.382	0.01	0.01	0.01	0.398	0.373	0.323
A4I154	Putative electron transfer flavoprotein [OS=Leishmania infantum]	18	3	62	3	1.281	1.194	0.752	0.179	0.099	0.28	0.102	1.032	0.714	0.462	0.182	0.132	0.069	0.081
A4I602	3-hydroxy-3-methylglutaryl coenzyme A reductase [OS=Leishmania infantum]	12	4	51	4	0.333	0.175	0.577	0.237	0.685	0.489	1.323	0.733	0.245	0.161	0.135	0.01	0.382	0.363
A4IAY7	Uncharacterized protein [OS=Leishmania infantum]	15	4	31	4	1.121	0.776	1.464	1.678	0.01	0.6	1.26	0.631	0.334	0.586	0.316	0.328	0.737	0.484
A4HS64	Putative ubiquitin-conjugating enzyme e2 [OS=Leishmania infantum]	20	3	28	3	0.513	0.958	0.727	1.427	1.09	0.978	1.029	0.665	0.38	0.488	0.332	0.305	0.383	0.336
A4ICM4	Putative ribosomal protein l24 [OS=Leishmania infantum]	16	2	74	2	0.766	0.01	0.01	0.01	0.01	0.01	0.01	0.422	0.01	0.01	0.01	0.01	0.01	0.01
A4HWM6	Putative nucleolar RNA binding protein [OS=Leishmania infantum]	15	4	32	4	0.09	0.214	0.01	0.058	0.253	0.01	0.01	0.682	0.435	100	0.085	0.01	0.047	0.048
A4HZ82	Putative methionyl-tRNA synthetase [OS=Leishmania infantum]	7	4	53	4	1.444	0.621	0.672	0.395	0.602	0.387	0.644	0.717	0.391	0.269	0.403	0.405	0.565	0.522
A4HY48	Kinesin-like protein [OS=Leishmania infantum]	9	5	14	5
Q9BJC8	Histone H2A [OS=Leishmania infantum]	26	3	33	1
A4HWV0	Uncharacterized protein [OS=Leishmania infantum]	14	3	21	3	0.58	0.01	1.277	1.667	1.323	0.01	1.85	1.413	1.562	0.861	0.866	0.984	1.11	1.811
A4HUK1	peptidylprolyl isomerase [OS=Leishmania infantum]	30	5	50	5	3.485	2.347	0.748	0.238	0.01	0.497	0.01	1.427	0.41	1.052	0.477	0.389	0.547	0.497
A4HV50	putative MAR1 ribonuclease [OS=Leishmania infantum]	14	3	93	3	1.613	1.09	1.351	1.269	1.481	1.044	0.961	0.976	1.135	1.509	1.626	1.112	1.645	0.851
A4HY66	Putative nucleosome assembly protein [OS=Leishmania infantum]	19	6	69	6	0.627	0.261	0.743	0.194	0.14	0.88	0.01	0.475	0.198	0.075	0.137	0.411	0.253	0.068
A4HZC2	putative adenylate kinase [OS=Leishmania infantum]	22	4	37	4
A4IBY3	putative mitochondrial phosphate transporter [OS=Leishmania infantum]	15	5	67	5	0.656	0.454	0.237	0.01	0.01	0.01	0.01	0.554	0.429	0.01	0.01	0.01	0.01	0.01
A4I4L2	Uncharacterized protein [OS=Leishmania infantum]	4	2	70	2	0.49	0.391	0.01	0.01	0.01	0.01	0.01	0.426	0.01	0.01	0.01	0.01	0.01	0.01
A4HYX4	Putative small myristoylated protein-1 [OS=Leishmania infantum]	14	2	116	2	1.781	0.989	0.51	0.247	0.113	0.084	0.109	0.971	0.402	0.325	0.161	0.12	0.063	0.076
A4I1I6	GTP-binding nuclear protein [OS=Leishmania infantum]	13	3	62	3	0.175	0.449	0.091	0.161	0.291	0.259	0.01	0.505	0.425	0.103	0.324	0.257	0.247	0.311
E9AHP6	Uncharacterized protein [OS=Leishmania infantum]	43	2	28	2	2.846	9.696	2.009	1.753	1.915	2.393	1.594	2.032	3.024	2.511	2.023	1.582	1.48	3.498
A4HRH1	Uncharacterized protein [OS=Leishmania infantum]	13	4	24	4	1.189	1.046	1.013	1.026	0.395	0.346	0.191	0.831	1.086	1.217	1.075	0.091	0.522	0.798
E9AGW1	Histone H2A [OS=Leishmania infantum]	26	3	38	1
A4I3Q8	putative replication factor A, 51kDa subunit [OS=Leishmania infantum]	13	5	25	5	0.875	1.238	0.01	0.01	0.01			0.461	0.445	0.472	0.01	0.01	0.01	0.01
A4HRP2	Uncharacterized protein [OS=Leishmania infantum]	16	6	106	6	0.42	0.592	0.46	0.149	0.044	0.063	0.038	1.174	0.413	0.467	0.438	0.197	0.145	0.399
A4HWR3	Putative eukaryotic translation initiation factor 1A [OS=Leishmania infantum]	21	3	72	3	1.135	0.353	0.405	0.19	0.293	0.205	0.452	0.582	0.408	0.756	0.31	0.413	0.381	0.293
A4I5C8	Putative p22 protein [OS=Leishmania infantum]	13	3	91	3	1.348	0.01						1.068	0.549	0.648			0.01	0.01
A4ID69	Putative 60s ribosomal protein l22 [OS=Leishmania infantum]	22	1	25	1
A4I7Q3	putative phenylalanyl-tRNA synthetase alpha chain [OS=Leishmania infantum]	9	5	58	5	0.914	0.665	1.881	0.409	2.365	2.468	1.843	3.044	4.096	2.436	3.302	3.288	0.419	0.544
A4HV47	Proteasome subunit beta type [OS=Leishmania infantum]	11	3	40	3	0.01	0.01	0.01					1.631	0.584	0.589	0.827	0.01	0.01	0.01
A4I955	putative phosphoribosylpyrophosphate synthetase [OS=Leishmania infantum]	11	2	36	2	1.424	100	1.114	100	100	100	100	0.811	0.521	100	100	100	100	100
A4HTE9	Uncharacterized protein [OS=Leishmania infantum]	13	5	59	5	0.914	0.579	0.292	0.339	0.105	0.168	0.173	0.238	0.152	0.179	0.165	0.163	0.138	0.316
A4HXP7	Uncharacterized protein [OS=Leishmania infantum]	14	4	33	4	1.021	0.562	0.252	0.153	0.01	0.01	0.01	1.006	0.36	0.2	0.245	0.169	0.01	0.183
A4I2Y0	putative RNA-binding protein [OS=Leishmania infantum]	12	4	44	4	0.993	1.072	0.835	0.722	100	0.28	0.354	100	100	100	0.218	0.01	0.623
A4IDL0	tyrosine aminotransferase [OS=Leishmania infantum]	15	5	51	5
Q8I496	hs1vu complex proteolytic subunit-like [OS=Leishmania infantum]	9	2	73	2	1.31	1.049	0.716	1.575	0.817	1.61	3.223	0.571	0.472	0.614	0.513	0.724	0.61	1.078
A4I562	Kinesin-like protein [OS=Leishmania infantum]	8	4	36	4	0.982	0.49	0.651	0.601	0.546	0.462	0.01	0.875	0.484	0.472	0.126	0.485	0.274	0.956
A4I2L3	kinetoplast-associated protein-like protein [OS=Leishmania infantum]	93	3	97	3	0.629	0.716	0.763	0.72	0.72	0.639	0.65	0.948	0.311	0.733	0.617	0.616	0.717	0.779
A4HZQ8	Uncharacterized protein [OS=Leishmania infantum]	12	6	52	6	0.851	0.507	0.661	0.454	0.569	0.431	0.785	0.822	0.398	0.411	0.304	0.388	0.343	0.48
A4ICH2	dihydrolipoamide acetyltransferase component of pyruvate dehydrogenase complex [OS=Leishmania infantum]	14	5	34	5	0.92	0.532	0.123	0.084	0.01	0.01	0.01	0.352	0.575	0.18	0.16	0.105	0.07	0.01
A4HXF5	GMP reductase [OS=Leishmania infantum]	11	3	15	3
E9AHA1	Uncharacterized protein [OS=Leishmania infantum]	4	3	20	3	0.01		100	100	100	100		0.01	1.188	0.01		0.85	0.01	0.724
A4HW35	putative immunodominant antigen [OS=Leishmania infantum]	2	2	21	2	0.196	0.28	0.01	0.01	0.01	0.01	0.01	0.634	0.234	0.087	0.172	0.112	0.222	0.169
A4IC44	Uncharacterized protein [OS=Leishmania infantum]	22	1	41	1	0.975	0.79	0.83	0.853	0.657	0.656	0.77	0.763	0.566	0.626	0.459	0.584	0.634	0.701
A4I6A1	Uncharacterized protein [OS=Leishmania infantum]	9	3	75	3	1.243	2.058	3.908	2.556	2.33	6.482	2.714	0.812	1.06	1.933	0.956	2.607	1.179	0.729
A4IB17	putative short chain dehydrogenase [OS=Leishmania infantum]	16	5	73	5	0.33	0.441	0.01	0.01	0.01	0.01	0.01	0.882	0.261	0.218	0.153	0.185	0.188	0.196
A2CIN2	fumarate hydratase [OS=Leishmania infantum]	6	3	26	3	1.327	0.339	0.184	0.3	0.562	0.967	0.775	0.726	0.407	0.144	0.115	0.01	0.647	0.01
Q2PDB9	inosine-uridine preferring nucleoside hydrolase [OS=Leishmania infantum]	6	1	23	1	100	0.538	0.01	0.259	0.663	0.01	0.01	0.668	0.264	0.01	0.01	0.01	0.01	0.01
A4IBS2	Proteasome subunit beta type [OS=Leishmania infantum]	11	3	26	3	0.594	0.632	0.529	0.203	0.01	0.117	0.201	1.133	0.389	0.34	0.306	0.124	0.068	0.085
A4I763	ubiquinol-cytochrome-c reductase-like protein [OS=Leishmania infantum]	36	3	91	3	2.349	1.309	2.123	1.015	0.837	0.649	0.755	0.52	0.942	0.946	1.275	0.964	1.194	0.929
A4IB34	putative threonyl-tRNA synthetase [OS=Leishmania infantum]	6	4	25	4	0.958	0.01	0.01	0.01	0.01	0.01	0.01	0.758	0.01	0.01	0.324	0.01	0.01	0.01
A4ID08	Eukaryotic translation initiation factor 3 subunit I [OS=Leishmania infantum]	5	2	83	2	1.512	0.869	0.441	0.267	0.01	0.558	0.9	0.01	0.465	0.447	0.847	0.01	0.574	0.672
A4I2N5	Putative calpain-like cysteine peptidase [OS=Leishmania infantum]	15	2	119	2	1.167	100	100	100	1.094	1.309	0.997	1.006	1.296	0.737	0.772	0.457	1.192	0.894
E8NHC1	Proteasome subunit beta [OS=Leishmania infantum]	16	3	12	3	1.298	1.647	1.156	0.781	0.01	0.01	0.01	1.579	0.772	0.824	0.79	0.01	0.01	0.01
A4IAR1	Uncharacterized protein [OS=Leishmania infantum]	15	4	73	4	0.708	0.843	0.617	0.431	1.173	0.49	0.188	0.546	0.263	0.01	0.434	0.859	0.149	0.654
A4I6N8	putative N-acyl-L-amino acid amidohydrolase [OS=Leishmania infantum]	3	1	39	1	0.827	0.01	0.404	0.01	0.01	0.01	0.01	0.962	0.01	0.01	0.01	0.01	0.01	0.01
A4I074	V-type proton ATPase subunit G [OS=Leishmania infantum]	21	2	47	2	2.251	0.664	0.607	0.333	0.524	0.846	0.922	0.668	1.018	0.717	0.972	0.876	0.783	0.981
E9AGR2	Putative fibrillarin [OS=Leishmania infantum]	16	4	76	4	0.671	0.14	0.088	0.01	0.01	0.01	0.01	0.485	0.108	0.088	0.091	0.122	0.01	0.143
A4IBE2	Galactokinase-like protein [OS=Leishmania infantum]	8	3	36	3	100	100	100					100	100	100	100	0.305	0.361	0.264
A4HRG8	alpha/beta-hydrolase-like protein [OS=Leishmania infantum]	9	1	24	1
A4HVS6	Putative Ran-binding protein 1 [OS=Leishmania infantum]	18	3	8	3
A4HSP1	putative prefoldin subunit [OS=Leishmania infantum]	19	3	43	3	1.152	0.87	1.101	0.339	0.622	0.905	0.941	1.078	0.518	0.735	0.652	0.803	0.682	0.588
A4HWV2	orotidine-5-phosphate decarboxylase/orotate phosphoribosyltransferase [OS=Leishmania infantum]	11	5	36	5	1.455	1.49	0.707	0.369	0.521	0.475	0.33	0.893	0.878	0.698	0.872	0.57	0.677	0.819
A4HU34	mitochondrial RNA binding protein 2 [OS=Leishmania infantum]	13	2	18	2	1.387	1.292	0.838	0.01	0.01	0.01		0.641	0.01	0.01	0.01	0.01	0.01
A4IA46	Uncharacterized protein [OS=Leishmania infantum]	8	2	34	2
A4HYC1	putative phenylalanyl-tRNA synthetase [OS=Leishmania infantum]	5	3	7	3	1.457	0.718	0.01	0.01	0.01	0.01	0.01	1.076	1.104	0.477	0.01	0.01	0.01	0.01
A4I5B6	Uncharacterized protein [OS=Leishmania infantum]	12	2	64	2	0.126	0.099	0.109	0.06	0.055	0.164	0.077	0.182	0.06	0.09	0.115	0.099	0.103	0.153
A4HSD9	Serine/threonine-protein phosphatase [OS=Leishmania infantum]	5	3	67	3	1.485	3.189	1.448	1.587	0.753	0.793	0.552	0.01	1.039	0.01	1.077	1.486	0.01	0.01
A4IA37	RuvB-like helicase [OS=Leishmania infantum]	5	2	28	2	1.196	0.754	0.76	0.01	0.339	0.442	0.356	1.692	0.486	0.471	0.671	0.434	0.338	0.238
A4I3U6	Uncharacterized protein [OS=Leishmania infantum]	9	3	30	3	2.2	0.572	1.278	0.01	0.01	1.243	0.01	1.202	0.374	0.508	0.323	1.328	1.221	0.439
A4ICR0	Uncharacterized protein [OS=Leishmania infantum]	5	2	15	2
A4IDQ6	Uncharacterized protein [OS=Leishmania infantum]	11	2	9	2
A4I2S5	Uncharacterized protein [OS=Leishmania infantum]	16	4	32	4
A4ICP5	eukaryotic translation initiation factor 6 [OS=Leishmania infantum]	16	3	23	3	0.797	0.33	0.217	0.01	0.593	0.407	0.01	0.757	0.694	0.315	0.311	0.291	0.168	0.228
A4HXJ9	Histone H2B [OS=Leishmania infantum]	24	3	98	1	100	100	100	100			100	100	100	100	0.508	0.341	100	0.618
A4I4E4	putative ADP ribosylation factor 3 [OS=Leishmania infantum]	15	2	10	2	1.226	1.108	0.01	0.01	0.01	0.01	0.01	0.627	0.01			0.01	0.01	0.01
A4IBL9	putative 60S ribosomal subunit protein L31 [OS=Leishmania infantum]	5	2	25	2
A4IBX8	Uncharacterized protein [OS=Leishmania infantum]	27	4	66	4	100	1.887	1.346	1.73	100	2.175	2.846	2.229	2.304	100	1.748	2.24	100	2.726
A4HZI9	Proteasome subunit alpha type [OS=Leishmania infantum]	17	3	21	3	0.422	0.51	0.601	0.86	0.447	0.255	0.224	0.787	0.649	0.481	0.826	0.279	0.01	0.249
A4ID57	60S ribosomal protein L29 [OS=Leishmania infantum]	16	1	95	1	1.335	0.482	0.664	0.543	1.263	1.185	1.545	0.881	0.441	0.356	0.439	0.3	0.633	1.03
A4IA32	Uncharacterized protein [OS=Leishmania infantum]	11	3	11	3	1.119	2.112	1.373	0.982	100	0.959	3.125	0.898	0.504	0.966	0.535	0.418	0.424	0.52
A4I1M5	Putative 3-oxo-5-alpha-steroid 4-dehydrogenase [OS=Leishmania infantum]	13	4	39	4	0.684	0.491	0.118	0.242	0.444	0.104	0.362	0.735	0.103	0.176	0.182	0.152	0.151	0.23
E9AH25	Ankyrin/TPR repeat protein [OS=Leishmania infantum]	11	5	21	5	1.379	0.461	2.128	1.612	100	1.591	0.537	1.206	0.465	0.379	0.643	0.502	0.909	0.469
A4I5A6	putative 4-methyl-5(beta-hydroxyethyl)-thiazole monophosphate synthesis protein [OS=Leishmania infantum]	7	1	21	1	0.88	0.441	0.47	0.306	0.178	0.237	0.01	0.565	0.358	0.272	0.275	0.01	0.01	0.484
A4HZT9	putative proteasome regulatory ATPase subunit 5 [OS=Leishmania infantum]	8	2	11	2		0.01	0.01		0.01		0.01	0.741	1.327		1.079	100
A4IAT7	Putative ATP-dependent DEAD-box RNA helicase [OS=Leishmania infantum]	7	3	35	3	1.289	1.597	1.291	1.131	0.01	0.01	0.01	0.519	0.724	0.658	0.546	0.334	0.084	0.01
A4I2P6	Putative 2-oxoglutarate dehydrogenase subunit [OS=Leishmania infantum]	7	5	26	5	100	100	100	100	100	2.467	0.01	0.422	100	0.837	0.306	0.243	100	100
A4IC57	Polyadenylate-binding protein [OS=Leishmania infantum]	5	3	55	3	1.703	0.445	0.416	0.01	1.504	1.145	1.961	2.914	0.667	0.471	0.01	2.162	2.128	0.622
A4I0F2	hydrophilic acylated surface protein a [OS=Leishmania infantum]	48	3	71	3	0.463	0.147	100	0.12	0.01	0.01	0.859	100	100	100	100	100	0.97	100
A4I213	Putative asparagine synthetase A [OS=Leishmania infantum]	7	2	21	2		0.01	0.01	4.709	100	2.537	1.503		0.01	0.01			3.572	100
A4I289	Trifunctional enzyme alpha subunit, mitochondrial-like protein [OS=Leishmania infantum]	3	2	15	2
A4HRT8	Uncharacterized protein [OS=Leishmania infantum]	32	2	21	2	0.01	0.01	0.01	0.01	2.067	0.01	0.01	0.974	0.775	0.01	1.282	1.342	0.01	0.01
A4I214	Uncharacterized protein [OS=Leishmania infantum]	4	3	27	3	100	100		1.813	0.01	3.255	0.01	1.522	2.348	2.529	2.129	0.01	1.909	100
E9AHE6	Uncharacterized protein [OS=Leishmania infantum]	22	2	7	2	0.882	100		0.01	0.01	0.01	0.01	0.623	0.01	0.01	0.01	0.01	0.01	0.469
A4I6X9	succinyl-diaminopimelate desuccinylase-like protein [OS=Leishmania infantum]	9	2	23	2
A4I1K8	Uncharacterized protein [OS=Leishmania infantum]	21	4	68	4	1.391	1.726	1.202	0.413	0.319	0.476	0.188	0.758	0.645	0.548	0.456	0.447	0.433	0.282
E9AHN8	Ribosomal protein L37 [OS=Leishmania infantum]	28	3	84	3	0.324	0.577	1.267	1.304	0.894	0.545	0.529	1.97	2.334	2.304	0.863	0.368	0.706	0.22
A4I698	peptidyl-prolyl cis-trans isomerase [OS=Leishmania infantum]	7	1	11	1		100						0.913	0.711					0.01
E9AGQ4	Putative rab7 GTP binding protein [OS=Leishmania infantum]	9	2	43	1
A4I7T2	Uncharacterized protein [OS=Leishmania infantum]	11	2	5	2	0.733	0.465		0.01			0.01	0.189	0.367	0.01	0.01
A4ICS2	Uncharacterized protein [OS=Leishmania infantum]	4	1	7	1	100		1.512	0.01		0.01		0.83	0.989	0.829	0.824	0.692	0.754	0.808
A4I195	Uncharacterized protein [OS=Leishmania infantum]	10	3	37	3	1.123	1.068	0.938	0.468	0.542	0.815	1.397	0.722	0.601	0.868	0.665	0.53	1.146	0.747
A4HZI2	Putative centromere/microtubule binding protein cbf5 [OS=Leishmania infantum]	7	4	22	4	1.292	0.598	0.475	0.01	0.01	0.01	0.01	0.914	0.361	0.381	0.186	0.01	0.01	0.128
A4I7S4	Putative small nuclear ribonucleoprotein [OS=Leishmania infantum]	22	2	36	2	0.01	0.01	0.01	0.01	0.222	0.01	0.01	0.688	0.635	0.412	0.401	0.01	0.36	0.175
A4HZ81	Uncharacterized protein [OS=Leishmania infantum]	1	3	41	3	0.221	0.01	100		0.534	100	0.01	100	0.319	0.01	0.01	0.672	0.358	0.01
A4HW10	Elongation of fatty acids protein [OS=Leishmania infantum]	5	1	20	1	0.484	0.255	0.01	0.01	0.01	0.01	0.01	0.375	0.01	0.01	0.01	0.01	0.01	0.01
A4I5F2	putative small nuclear ribonucleoprotein polypeptide e [OS=Leishmania infantum]	29	1	11	1
A4I7T7	putative proteasome regulatory non-ATP-ase subunit [OS=Leishmania infantum]	16	3	5	3
A4I291	Putative thimet oligopeptidase [OS=Leishmania infantum]	5	2	5	2
A4ICV5	putative proteasome beta 2 subunit [OS=Leishmania infantum]	17	3	30	3	1.437	1.082	0.494	0.266	0.01	0.98	0.299	1.53	0.433	0.443	0.306	0.339	0.146	0.01
A4I5F6	Putative pyridoxal kinase [OS=Leishmania infantum]	7	2	7	2	1.014	0.01	0.426	0.01	0.01	0.01	0.01	0.396	0.227	0.01	0.01	0.01	0.01	0.01
A4I7L9	Uncharacterized protein [OS=Leishmania infantum]	11	2	5	2	1.949	0.835	0.01	0.01	0.01	0.01		0.861	0.01	0.01	0.01	0.01	0.01
A4HY41	Uncharacterized protein [OS=Leishmania infantum]	11	3	17	3	1.645	1.481	0.783	0.01	0.01	1.285	0.01	0.31	0.936	1.063	0.872	1.52	1.361	1.057
A4IC84	putative chaperone protein DnaJ [OS=Leishmania infantum]	15	3	13	3	1.468	6.183	5.163	100	2.156	0.647	0.754	1.321	0.6	4.321	0.01	0.615	0.01
A4HUR9	Uncharacterized protein [OS=Leishmania infantum]	8	1	67	1	0.683	0.666	0.772	0.594	0.57	0.542	0.979	0.01	0.01	0.653	0.763	0.818	0.778	0.01
A4HVN4	NADH-cytochrome b5 reductase [OS=Leishmania infantum]	10	3	29	3	0.01	0.336			0.01	0.01	0.01	0.379	0.01	0.01	0.01	0.01	0.01	0.01
A4I9G9	Uncharacterized protein [OS=Leishmania infantum]	6	2	39	2	2.065	1.269	1.178	0.741	0.617	0.971	0.916	0.856	0.802	1.269	0.734	0.607	1.103	1.124
A4HSG0	putative microtubule-associated protein [OS=Leishmania infantum]	23	1	32	1	2.755	1.641	1.28	1.195	2.03	2.181	2.177	1.294	1.435	1.531	1.738	1.606	1.637	1.974
A4I9P8	Uncharacterized protein [OS=Leishmania infantum]	14	1	11	1
A4IDP5	Uncharacterized protein [OS=Leishmania infantum]	32	4	13	4	0.898	0.238	0.455	0.393	0.01	0.564	2.159	0.98	0.239	0.45	0.646	0.619	0.377	0.887
A4I267	Prefoldin subunit 3 [OS=Leishmania infantum]	19	4	16	4	1.327	1.131	1.04	0.613	0.452	0.763	1.419	0.856	0.721	0.981	0.734	0.509	0.907	1.025
E9AGB4	Putative cysteinyl-tRNA synthetase [OS=Leishmania infantum]	7	5	11	5	0.253	100	0.38	100	100	0.665	0.439	0.504	0.438	100	0.442	0.62	0.486	100
A4HSZ9	putative deoxyribose-phosphate aldolase [OS=Leishmania infantum]	12	2	4	2		100	1.414	0.01	0.01		0.01	1.279	1.453
A4I077	putative cytochrome c oxidase subunit 10 [OS=Leishmania infantum]	20	3	44	3	100	100	7.078	100	100	6.765	11.159	0.333	0.787	1.983	2.951	0.438	4.367	5.378
A4IDD5	putative universal minicircle sequence binding protein (UMSBP) [OS=Leishmania infantum]	16	2	30	2	0.355	1.129	0.01	0.01	0.921	0.76	0.938	1.172	0.587	0.826	0.929	100	0.832	0.633
A4HY00	putative prolyl-tRNA synthetase [OS=Leishmania infantum]	3	1	5	1
A4I0V9	putative translation factor Sui1 [OS=Leishmania infantum]	22	2	6	2
A4ID19	Nascent polypeptide-associated complex subunit beta [OS=Leishmania infantum]	23	2	51	2	21.284	6.159	6.586	3.744	23.749	10.028	4.288	1.609	2.828	100	23.759	100	1.771	2.36
A4HWS2	protein tyrosine phosphatase-like protein [OS=Leishmania infantum]	9	2	53	2	0.397	0.221	0.162	0.01	0.066	0.069	0.01	0.252	0.253	0.183	0.253	0.076	0.01	0.047
A4I4Y5	Uncharacterized protein [OS=Leishmania infantum]	10	2	56	2	0.641	0.01	0.01	0.01	0.01	0.01	0.01	0.408	0.01	0.01	0.01	0.01	0.01	0.01
A4I6E4	Putative cytoskeleton-associated protein CAP5.5 [OS=Leishmania infantum]	3	2	23	2	1.127	0.01	0.787	0.01				0.651	0.452	0.271	0.01	0.01	0.01	0.01
A4HSC6	Putative ras-like small GTPases [OS=Leishmania infantum]	16	3	7	3	0.19	0.01	0.01	0.01	0.01	0.01	0.01	0.01	0.01	0.01	0.01	0.01	0.01	0.497
E9AGR7	Uncharacterized protein [OS=Leishmania infantum]	15	3	12	3	0.668	0.228	0.01	0.01	0.01	0.01	0.01	0.404	0.093	0.159	0.172	0.153	0.113	0.178
A4I9I0	putative adenylate kinase [OS=Leishmania infantum]	14	2	23	2	0.01		0.01		0.01	0.01	0.655	0.421	0.01	0.01	0.01	0.01	0.01
A4HX10	Tyrosyl or methionyl-tRNA synthetase-like protein [OS=Leishmania infantum]	12	3	8	3	0.48	0.382	0.01	0.01	0.01	0.657	0.01	0.32	0.716	0.01	0.383	0.078	0.728	0.596
A4HZS5	Uncharacterized protein [OS=Leishmania infantum]	8	3	7	3
E9AGK4	Pyrroline-5-carboxylate reductase [OS=Leishmania infantum]	8	2	27	2
A4I8I5	3-hydroxyisobutyryl-CoA hydrolase, mitochondrial [OS=Leishmania infantum]	8	2	5	2		0.404	0.665	100	0.01			0.455	0.01
A4HRV7	Uncharacterized protein [OS=Leishmania infantum]	1	3	29	3
A4I9C1	Uncharacterized protein [OS=Leishmania infantum]	13	2	22	2	100	0.01	1.007	0.01	0.01	0.499	0.01	0.328	0.223	0.01	0.01	0.01	0.336	0.01
A4HUK3	Putative small GTP-binding protein Rab11 [OS=Leishmania infantum]	12	2	38	1	0.361	0.01	0.01	0.81	0.493	0.01	0.635	0.985	0.849	1.063	0.712	0.01	0.294	0.01
E9AGB0	putative proteasome regulatory ATPase subunittcc1l8.3 [OS=Leishmania infantum]	8	4	34	3	2.461	0.483	1.036	0.01	0.916	0.408	0.371	2.655	1.684	1.344	1.453	1.851	1.6	100
A4I910	putative mitogen activated protein kinase [OS=Leishmania infantum]	9	2	12	2
A4HV24	Putative eukaryotic release factor 3 [OS=Leishmania infantum]	7	5	19	5	0.18	0.01	0.01	0.01	0.01	0.01	0.01	0.034	0.021	0.01	0.01	0.01	0.02	0.01
A4I4F2	Uncharacterized protein [OS=Leishmania infantum]	4	4	29	4	0.754	0.819	0.186	0.01	0.161	0.01	0.177	0.519	0.172	0.227	0.199	0.361	100	0.01
A4I340	Putative TPR-repeat protein [OS=Leishmania infantum]	2	1	28	1
A4HUM3	Uncharacterized protein [OS=Leishmania infantum]	4	2	10	2
A4HS53	putative spermidine synthase [OS=Leishmania infantum]	7	2	47	2	1.377	0.924	0.636	0.314	0.224	0.457	0.42	1.179	0.911	0.593	0.472	0.509	0.375	0.634
A4I9T8	Putative NLI-interacting factor [OS=Leishmania infantum]	3	1	40	1	100	100		0.01	0.01		0.01	1.086	0.01		0.01	0.01	0.01	0.01
A4ID95	fibrillarin [OS=Leishmania infantum]	12	2	14	2	3.431	1.591	1.576	1.544	1.417	1.73	0.378	1.043	1.133	1.259	1.341	1.304	1.247	0.501
A4ID37	Uncharacterized protein [OS=Leishmania infantum]	26	2	32	2	1.306	1.164	1.109	1.002	0.814	0.679	0.779	0.881	0.737	0.818	0.667	0.554	0.538	0.372
A4I2X9	Uncharacterized protein [OS=Leishmania infantum]	10	1	22	1	0.423	0.754	0.01	0.303	0.919		0.01	2.021	0.338	1.191	0.252	0.01	1.297	0.453
A4I1V1	Adenine phosphoribosyltransferase [OS=Leishmania infantum]	23	4	18	4	0.966	0.709	2.014	1.045	1.596	0.01	0.01	100	4.268		1.138	1.54	1.407	1.05
A4HS36	Uncharacterized protein [OS=Leishmania infantum]	5	2	7	2
A4I5C0	Putative Adenosine kinase [OS=Leishmania infantum]	14	3	11	3	1.876	0.518	0.01	0.01		0.01	0.01	1.33	0.793	0.407	0.456	0.01	0.01	0.01
A4I7L0	putative prostaglandin f synthase [OS=Leishmania infantum]	5	1	5	1
A4I7I1	Putative U2 small nuclear ribonucleoprotein 40K [OS=Leishmania infantum]	8	1	8	1	1.061	1.112	0.72	0.576	0.834	100	0.736	0.392	0.443	0.581	0.01	0.501	0.477	0.788
A4I1A0	Uncharacterized protein [OS=Leishmania infantum]	19	2	28	2	0.728	0.01	0.01	0.01	0.01	0.01	0.395	0.287	0.088	0.22	0.115	0.01	0.01	0.407
A4I504	Uncharacterized protein [OS=Leishmania infantum]	7	2	13	2
A4I1R1	Uncharacterized protein [OS=Leishmania infantum]	12	3	50	3	2.638	10.506	5.979	6.974	7.773	9.478	3.08	4.073	1.06	3.173	3.258	3.098	4.596	5.257
A4IB16	putative short chain dehydrogenase [OS=Leishmania infantum]	10	3	42	3	100	1.587	0.01	0.01	0.01	0.01	0.01	0.68	0.295	0.01	0.01	0.01	0.01	0.01
A4IBA6	Putative calcium motive p-type ATPase [OS=Leishmania infantum]	3	3	20	3	1.624	1.144	1.045	0.128	1.682	0.215	0.08	0.224	0.558	0.386	0.01	5.054	14.153	4.085
A4HTC4	RNA binding protein-like protein [OS=Leishmania infantum]	4	1	38	1
A4HVF2	Uncharacterized protein [OS=Leishmania infantum]	4	2	8	2
A4IDD4	putative poly-zinc finger protein 2 [OS=Leishmania infantum]	11	2	111	2	0.79	1.403	1.811	1.343	0.971	1.246	0.205	0.579	0.385	0.383	0.317	0.547	0.425	0.907
A4HZ70	ATP-binding cassette protein subfamily E, member 1 [OS=Leishmania infantum]	4	2	28	2
A4I2W4	Uncharacterized protein [OS=Leishmania infantum]	7	3	9	3	0.245	0.289	1.031	100	1.156	2.054	0.57	0.468	0.303	0.994	0.664	0.653	0.872	0.413
A4I8C8	Serine/threonine-protein phosphatase [OS=Leishmania infantum]	9	2	27	2	0.51	0.114	0.348	0.283	7.866	0.681	1.173	0.195	0.685	0.715	0.123	0.173	0.027	0.025
A4HSM3	methyltransferase-like protein [OS=Leishmania infantum]	1	1	13	1	2.327	0.27	1.257	0.165	0.941	0.977	1.444	2.104	1.135	1.081	0.854	0.836	0.904	1.29
A4HTS8	Uncharacterized protein [OS=Leishmania infantum]	4	3	7	3	0.849	1.308	0.724	0.704	0.396	0.461	1.051	0.68	0.376	0.476	0.607	0.679	0.269	0.495
A4HXH5	Uncharacterized protein [OS=Leishmania infantum]	3	2	14	2	0.673	1.816	1.532	1.01	1.091	0.01	0.01	0.695	0.322	1.097	0.01	1.038	0.95	0.01
A4I8A3	putative proteasome regulatory non-ATP-ase subunit [OS=Leishmania infantum]	3	1	18	1	0.591	0.01	0.28	0.01	0.01	0.01	0.01	0.38	0.01	0.01	0.01	0.01	0.01	0.01
A4I1C4	Prefoldin subunit 4 [OS=Leishmania infantum]	14	2	33	2	100	100	1.971	1.6	2.063	2.16	2.834	1.678	100	0.729	100	1.51	100	1.095
A4HZU4	prefoldin 5-like protein [OS=Leishmania infantum]	10	2	49	2
A4I067	pteridine reductase 1 [OS=Leishmania infantum]	10	3	51	3	0.876	0.779	0.591	0.416	0.735	0.427	0.01	0.675	0.486	0.613	0.426	0.579	0.576	0.5
A0A0R6YBC7	protoporphyrinogen oxidase-like protein [OS=Leishmania infantum]	10	2	8	2	0.502	0.338	0.181	0.171	0.01	0.254	0.27	0.823	0.23	0.209	0.281	0.139	0.225	100
A4I0K0	Uncharacterized protein [OS=Leishmania infantum]	15	3	18	3	0.01	0.01	0.01	0.01	0.01	0.01	0.01	0.598	0.01	0.01	0.01	0.01	0.01	0.01
A4HVK1	ubiquitin-like protein [OS=Leishmania infantum]	3	1	9	1
A4IBN4	Uncharacterized protein [OS=Leishmania infantum]	10	1	37	1
A4IC83	Glucose transporter, lmgt1 [OS=Leishmania infantum]	5	2	12	2
A4HRT6	putative ribosomal protein L38 [OS=Leishmania infantum]	10	1	67	1	0.783	0.379	0.215	0.281	0.137	0.208	0.187	0.647	0.618	0.495	0.4	0.292	0.539	0.154
A4IBC7	Putative aminopeptidase P [OS=Leishmania infantum]	6	3	18	3	0.413	1.818	0.01		0.01	0.01	0.01	0.819	0.522	0.302	0.249	0.01	0.357	0.446
A4HVL6	Uncharacterized protein [OS=Leishmania infantum]	5	3	24	3	0.61	0.218	0.01	0.211	0.01	0.01	0.01	0.517	0.01	0.01	0.081	0.131	0.01	0.01
Q2PD58	nucleoside hydrolase-like protein [OS=Leishmania infantum]	11	3	12	3	3.786	1.937	1.737	1.028	3.203	0.01	0.01	1.441	2.077	1.302	1.436	1.567	0.01	0.01
A4HYQ5	CTP synthase [OS=Leishmania infantum]	6	3	15	3		100		0.01				1.219	0.556
A4I591	putative histidyl-tRNA synthetase [OS=Leishmania infantum]	5	2	3	2	1.123	0.825	1.126	0.675	1.009	0.628	0.996	0.728	0.955	1.438	1.18	0.936	0.784	0.837
A4IAL2	Putative 1,2-Dihydroxy-3-keto-5-methylthiopentene dioxygenase [OS=Leishmania infantum]	7	3	14	3	0.426	0.348	0.299	0.1	0.01	0.01	0.01	0.579	0.269	0.2	0.16	0.059	0.055	0.047
Q8WT31	cysteine proteinase [OS=Leishmania infantum]	5	2	13	2	1.855	100	100					0.802	1.029	1.605	1.25	1.243	1.271	0.01
A4ICB5	putative prolyl oligopeptidase [OS=Leishmania infantum]	2	1	3	1	0.801	0.465	0.01	0.01	0.01	0.01	0.475	1.517	0.489	0.365	0.617	0.01	0.983	0.01
A4I5E3	Importin subunit alpha [OS=Leishmania infantum]	5	2	6	2	100	100	0.01	0.01				0.689	0.59	0.641	0.4	0.01	0.01	0.01
A4HZV5	putative NADH-cytochrome b5 reductase [OS=Leishmania infantum]	7	2	8	2	1.216	0.446	0.619	0.394	0.01	0.01	0.327	0.484	0.388	0.329	0.01	0.188	0.273	0.181
A4I4Y9	Putative inosine-adenosine-guanosine-nucleoside hydrolase [OS=Leishmania infantum]	5	2	7	2
A4I013	alanine--tRNA ligase [OS=Leishmania infantum]	2	2	8	2	1.521	0.887	0.732	0.01	0.01	0.01	0.01	1.74	0.772	0.01	0.484	0.585	0.01	0.731
A4I4I1	Uncharacterized protein [OS=Leishmania infantum]	3	3	42	3	0.01	0.01	0.01		100	100		1.598	1.28	1.938	2.595	3.446
A4HRG9	Uncharacterized protein [OS=Leishmania infantum]	2	2	11	2
A4I5W3	Uncharacterized protein [OS=Leishmania infantum]	21	2	21	2	0.766	0.83	0.269	0.219	0.107	1.403	0.593	0.531	0.626	0.275	0.331	0.096	0.01	0.171
E9AG43	putative 26S protease regulatory subunit [OS=Leishmania infantum]	7	2	8	1
A4I4U8	Uncharacterized protein [OS=Leishmania infantum]	15	3	21	3
A4IB15	Uncharacterized protein [OS=Leishmania infantum]	13	3	3	3	1.057	0.01	0.524	1.262	2.364	0.718	1.039	1.187	0.01	0.74	0.671		0.01	100
D1GJ51	putative surface antigen protein 2 [OS=Leishmania infantum]	4	2	11	2
A4HX02	Uncharacterized protein [OS=Leishmania infantum]	13	1	5	1		0.01		0.01	0.01	0.01	0.01	0.796	0.01	0.01	0.01		0.01
A4IDX3	Adenylyl cyclase-associated protein [OS=Leishmania infantum]	6	2	33	2	100	0.708	100	0.01	0.01	0.01	0.01	0.652	0.393	0.464	0.302	0.01	0.086
A4HSB6	putative RNA-binding protein [OS=Leishmania infantum]	10	2	3	2
A4ID98	Putative ATP synthase [OS=Leishmania infantum]	17	4	36	4	0.81	0.462	0.328	0.173	0.151	0.01	0.01	1.322	0.409	0.397	0.39	0.261	0.13	0.217
A4I792	putative aldehyde reductase [OS=Leishmania infantum]	7	2	7	2
A4HVR4	Uncharacterized protein [OS=Leishmania infantum]	3	2	10	2
A4I931	Uncharacterized protein [OS=Leishmania infantum]	6	1	1	1
A8WCI8	LinJ10_V3.0380/LinJ10_V3.0400 chimeric folate transporter [OS=Leishmania infantum]	3	2	9	2	1.201	0.676	0.379	0.164	0.31	0.101	0.421	0.653	0.28	0.01	0.184	0.01	0.01	0.01
A4I5W4	Uncharacterized protein [OS=Leishmania infantum]	10	1	1	1	100		0.01					0.968	0.672	0.01	0.01	0.01		0.01
E9AGZ9	putative ribonucleoside-diphosphate reductase small chain [OS=Leishmania infantum]	5	2	4	2	1.633	2.055	1.624	1.863	1.782	100	2.033	1.68	2.257	1.687	1.591	1.833	1.519	1.06
A4I6J9	Putative amino acid transporter aATP11 [OS=Leishmania infantum]	3	2	25	2	0.489	0.211	0.141	0.084	0.035	0.074	0.089	0.57	0.267	0.188	0.113	0.08	0.067	0.106
A4I1F5	Putative cytochrome c oxidase VII [OS=Leishmania infantum]	6	1	30	1	1.338	1.184	0.528	0.405	0.684	0.399	0.372	1.315	0.751	0.819	0.597	0.649	0.519	0.793
A4ICN7	Uncharacterized protein [OS=Leishmania infantum]	4	1	21	1	0.924	0.01	0.01		0.01	0.01	0.01	0.652	0.271	0.265	0.265	0.201	0.01	0.01
A4I7R2	Putative ubiquitin-conjugating enzyme protein [OS=Leishmania infantum]	4	1	4	1	1.325	0.78	0.737	0.39	0.443	0.501	0.437	1.369	0.677	0.836	0.762	0.341	0.846	1.03
A4HTF3	Putative vesicle-associated membrane protein [OS=Leishmania infantum]	15	2	3	2	100	0.01					100	0.67	0.475	0.01	0.91	0.01	0.01	0.566
A4I2H7	Uncharacterized protein [OS=Leishmania infantum]	20	1	18	1
E9AH43	putative fumarate hydratase [OS=Leishmania infantum]	5	3	14	3	0.618	0.01	100	0.798	0.01	0.01	0.303	100	100	100	100
E9AHK7	Putative ubiquitin hydrolase [OS=Leishmania infantum]	6	2	4	2	0.01		100	0.01	0.01	0.01		0.747	100			2.445
A4HRH2	putative long-chain-fatty-acid-CoA ligase [OS=Leishmania infantum]	3	2	11	2
A4ICT9	Uncharacterized protein [OS=Leishmania infantum]	8	1	5	1
A4IAD0	Uncharacterized protein [OS=Leishmania infantum]	7	1	17	1
E9AHD5	Uncharacterized protein [OS=Leishmania infantum]	6	1	27	1	0.488	0.211	0.01	0.621	0.01	0.83	0.01	0.316	0.162	0.01	0.01	0.01	0.01	0.01
A4HY35	Uncharacterized protein [OS=Leishmania infantum]	14	1	10	1	1.683	1.602	0.01	0.663	0.01	0.01	0.01	0.764	0.527	0.36	0.01	0.01	0.01	0.01
A4I821	Uncharacterized protein [OS=Leishmania infantum]	8	1	8	1
A4HVI1	Uncharacterized protein [OS=Leishmania infantum]	3	1	16	1
A4HS93	putative adenylate kinase [OS=Leishmania infantum]	11	2	4	2	0.934	0.3	0.374	0.238	0.307	0.23	0.24	0.192	0.153	0.303	0.278	0.196	0.188	0.187
A4I3J0	Putative electron-transfer-flavoprotein, alpha polypeptide [OS=Leishmania infantum]	16	3	4	3	1.975	1.143	0.322	0.311	0.562	0.01	0.321	0.01	0.924	0.445	0.469	0.01	0.395	0.01
A4HSN6	V-type proton ATPase subunit [OS=Leishmania infantum]	11	2	7	2
A4HT63	Putative Cytochrome c1, heme protein, mitochondrial [OS=Leishmania infantum]	3	1	49	1	0.581	0.426	0.206	0.01	0.01	0.01	0.01	0.43	0.189	0.152	0.106	0.057	0.01	0.01
A4I662	Uncharacterized protein [OS=Leishmania infantum]	11	3	5	3	0.383	0.148	0.071	0.01	0.01	0.01	0.01	0.214	0.095	0.073	0.039	0.024	0.01	0.01
A4I384	Proteasome subunit beta type [OS=Leishmania infantum]	11	2	9	2
E9AGN2	Dihydroorotate dehydrogenase (Fumarate) [OS=Leishmania infantum]	7	3	7	3	2.116	0.851	0.01		0.01		0.01	0.849	1.095	0.436	0.272	0.382	0.01	0.246
A4I839	Uncharacterized protein [OS=Leishmania infantum]	1	1	58	1	0.897	0.266	0.189	0.077	0.03	0.01	0.01	0.608	0.297	0.207	0.16	0.072	0.027	0.01
A4I443	putative tryptophanyl-tRNA synthetase [OS=Leishmania infantum]	3	1	14	1	2.139	100			0.01		0.01	1.513	1.126	0.673	0.01	0.491	0.01	0.01
A4I3V0	putative ribosomal protein S29 [OS=Leishmania infantum]	30	2	19	2
A4I2U7	DNA-directed RNA polymerase II-like protein [OS=Leishmania infantum]	7	1	7	1
A4HZP2	Uncharacterized protein [OS=Leishmania infantum]	4	1	11	1
A4HYC9	putative proteasome regulatory non-ATP-ase subunit [OS=Leishmania infantum]	2	1	2	1
A4ICQ1	Uncharacterized protein [OS=Leishmania infantum]	1	1	235	1										1.134
A4I3R8	Uncharacterized protein [OS=Leishmania infantum]	14	2	15	2	0.706	0.01	0.01	0.01	0.01	0.01		0.935	0.425	0.181	0.107	0.183	0.25	0.874
A4HW91	Uncharacterized protein [OS=Leishmania infantum]	1	1	40	1	0.64	0.869	0.899	1.169	0.654	0.89	0.734	1.035	0.444	0.745	0.99	0.931	0.759	0.853
E9AHX0	Uncharacterized protein [OS=Leishmania infantum]	1	1	4	1	0.722	1.012	0.748		100	2.22	0.01	0.754	0.598	0.609	0.731	0.925	0.763	0.965
E9AGQ3	putative elongation factor Tu [OS=Leishmania infantum]	5	2	18	2
A4HZ54	Dihydrolipoamide acetyltransferaselike protein [OS=Leishmania infantum]	3	1	8	1
A4IAV5	Conserved SNF-7-like protein [OS=Leishmania infantum]	11	1	2	1
A4HWB4	Uncharacterized protein [OS=Leishmania infantum]	5	2	28	2	2.844	2.536	1.311					0.01	100	100
A4IDB3	Uncharacterized protein [OS=Leishmania infantum]	1	3	13	3
A4I5W9	putative aldehyde dehydrogenase [OS=Leishmania infantum]	6	3	9	3	0.796	0.314	0.149	0.01	0.01	1.2	0.25	0.543	0.244	0.147	0.189	0.189	0.221	0.2
A4I150	Putative poly(A)-binding protein 3 [OS=Leishmania infantum]	2	1	7	1
A4HT08	putative nuclear transport factor 2 protein(NFT2) [OS=Leishmania infantum]	12	2	4	2	1.828	0.717	0.656	0.177	0.01	0.151	0.01	0.822	0.359	1.069	1.182	0.375	0.515	0.01
A4I5G9	putative N-acyl-L-amino acid amidohydrolase [OS=Leishmania infantum]	3	1	1	1
E9AGK8	Uncharacterized protein [OS=Leishmania infantum]	10	2	2	2	0.01	0.375		0.01	0.01	0.01	0.01	0.01	1.107	0.01	0.01			0.626
E9AGU6	Hypoxanthine phosphoribosyltransferase [OS=Leishmania infantum]	10	2	9	2	2.863	1.107	0.01	0.01	0.01	0.01	0.01	1.612	0.918	0.578	0.01	0.01	0.01	0.01
A4I7N0	Profilin [OS=Leishmania infantum]	5	1	46	1
E9AG49	putative arginine N-methyltransferase [OS=Leishmania infantum]	5	3	8	3
A4IAK0	H/ACA ribonucleoprotein complex subunit [OS=Leishmania infantum]	6	1	15	1
E9AGI9	Arginine N-methyltransferase-like protein [OS=Leishmania infantum]	2	1	8	1	1.008	1.136	0.514	0.01	0.01	0.01	0.01	0.824	1.172	0.387	0.409	0.233	0.292	0.3
E9AHL7	putative ADP-ribosylation factor [OS=Leishmania infantum]	8	2	41	1
E9AGW2	Uncharacterized protein [OS=Leishmania infantum]	4	1	2	1
A4HZP6	Uncharacterized protein [OS=Leishmania infantum]	5	1	4	1	1.33	1.18	1.411	1.073	0.406	0.851	0.823	1.025	0.655	0.849	0.894	1.033	1.334	0.963
A4HWV8	putative carbamoyl-phosphate synthase [OS=Leishmania infantum]	1	2	15	2
A4IAH2	Uncharacterized protein [OS=Leishmania infantum]	11	1	8	1
A4I2C4	Uncharacterized protein [OS=Leishmania infantum]	5	2	23	2	100		100		0.01	2.171	100	0.693	0.01	0.01	0.451	0.783	0.953	1.034
A4I274	Uncharacterized protein [OS=Leishmania infantum]	5	1	2	1
A4IC78	2-methoxy-6-polyprenyl-1,4-benzoquinol methylase, mitochondrial [OS=Leishmania infantum]	6	2	11	2	0.951	0.797	0.441				0.01	0.576	0.01	0.298	0.01	0.01	0.01	0.01
A4I512	putative 2-hydroxy-3-oxopropionate reductase [OS=Leishmania infantum]	5	1	2	1
A4ID50	putative 2-oxoglutarate dehydrogenase E1 component [OS=Leishmania infantum]	1	2	17	2
A4IB83	Uncharacterized protein [OS=Leishmania infantum]	1	1	11	1	0.01	0.01	0.01	0.01	0.01	0.01	0.01	0.01	0.01	0.01	0.01	0.01	0.01	0.01
A4HUT3	acidocalcisomal pyrophosphatase [OS=Leishmania infantum]	2	1	16	1	0.471	0.01	0.01	0.01	0.01	0.01	0.01	0.01	0.01	0.01	0.01	0.01	0.01	0.01
A4HTB4	Putative serine/threonine kinase [OS=Leishmania infantum]	3	1	36	1	0.204	0.286	0.246	0.205	0.145	0.298	0.188	0.19	0.229	0.175	0.211	0.209	0.231	0.213
A4I448	Uncharacterized protein [OS=Leishmania infantum]	4	1	13	1
A4I2W3	putative eukaryotic translation release factor [OS=Leishmania infantum]	6	3	6	3	0.01	0.668	0.754	1.25	1.008	0.299	0.498	0.853	100	100	100			1.114
A2CIL1	Glucose-6-phosphate 1-dehydrogenase [OS=Leishmania infantum]	3	2	8	2	0.673	0.326	0.389	0.698	0.964	1.168	1.529	1.175	1.325	1.281	1.122	0.42	1.004	0.733
A4HY87	putative DNA-directed RNA polymerase, alpha subunit [OS=Leishmania infantum]	4	1	1	1
A4I5D5	Uncharacterized protein [OS=Leishmania infantum]	5	1	11	1
A4IBI9	glyoxalase I [OS=Leishmania infantum]	5	1	62	1	1.252	1.519	100	0.01	0.219		0.01	100		100	100	0.274	0.01	0.01
A4I6L2	mevalonate kinase [OS=Leishmania infantum]	6	2	5	2	0.594	0.358	0.351	0.01	0.01		0.01	0.627	0.275	0.304	0.149	1.655	0.876	0.905
A4HS39	Putative calpain-like cysteine peptidase [OS=Leishmania infantum]	1	1	10	1
A4I480	Uncharacterized protein [OS=Leishmania infantum]	2	1	29	1
A4I1T4	putative serine/threonine-protein kinase [OS=Leishmania infantum]	6	2	14	2
A4I048	GDP-mannose pyrophosphorylase [OS=Leishmania infantum]	3	1	1	1
A4I783	Uncharacterized protein [OS=Leishmania infantum]	7	1	1	1
A4I1N2	Uncharacterized protein [OS=Leishmania infantum]	3	2	4	2
A4HV55	Uncharacterized protein [OS=Leishmania infantum]	1	1	4	1
A4HRR2	putative mitochondrial carrier protein [OS=Leishmania infantum]	6	2	15	2	0.361	100			0.01	0.01		0.222	0.205	100	0.01	0.137	100	100
A4HUR0	Uncharacterized protein [OS=Leishmania infantum]	1	1	15	1
E9AGR1	Uncharacterized protein [OS=Leishmania infantum]	3	1	2	1	0.01		0.01			0.01	0.01	0.753	0.436	0.532	0.345	0.442	0.518	0.492
A4HYD4	Uncharacterized protein [OS=Leishmania infantum]	3	1	4	1
A4I397	glycerol-3-phosphate dehydrogenase [OS=Leishmania infantum]	3	2	9	2	100	2.974	100	100	100	100	100	2.923	1.931	1.527	2.967	1.247	1.054	100
A4IAF7	putative dynein heavy chain [OS=Leishmania infantum]	0	2	8	2	0.01	0.01	0.01	0.01	0.01	0.01	0.01	0.01	0.01	0.01	0.01	0.01	0.01	0.01
E9AG21	Uncharacterized protein [OS=Leishmania infantum]	1	1	18	1
A4I824	Cop-coated vesicle membrane protein P24 [OS=Leishmania infantum]	6	1	4	1
A4HYA0	ATP-binding cassette protein subfamily F, member 2 [OS=Leishmania infantum]	2	1	7	1
A4HX31	putative DNA-directed rna polymerase I largest subunit [OS=Leishmania infantum]	1	1	7	1
A4I9G5	h1 histone-like protein [OS=Leishmania infantum]	10	1	10	1	1.561	1.515	1.081	0.977	1.621	2.329	2.059	1.085	0.678	0.979	0.774	1.155	2.014	2.596
E9AGU7	Xanthine phosphoribosyltransferase [OS=Leishmania infantum]	3	1	13	1	3.332	1.27	4.113	1.523	2.381	2.567	1.347	4.556	3.727	2.492	2.353	3.083	2.752	1.39
A4I565	putative phosphatase 2C [OS=Leishmania infantum]	5	2	30	2
A4I4K9	Uncharacterized protein [OS=Leishmania infantum]	3	2	6	2	0.39	0.01	0.01	0.649	0.443	1.85	0.543	0.414	0.658	0.357	0.471	100	100	1.153
A4I8X2	Uncharacterized protein [OS=Leishmania infantum]	3	1	28	1	0.484	0.384	0.01	0.01	0.01	0.01	0.01	0.317	0.236	0.142	0.159	0.01	0.01	0.01
A4I966	transcription activator [OS=Leishmania infantum]	1	1	44	1
A4I330	obg-like ATPase 1 [OS=Leishmania infantum]	4	2	26	2	0.01	0.047	0.01	0.102	0.094	0.01	0.01	0.117	0.104	0.067	0.079	0.01	0.01	0.01
A4I4E3	Uncharacterized protein [OS=Leishmania infantum]	2	1	9	1
A4HW78	Serine hydroxymethyltransferase [OS=Leishmania infantum]	3	2	8	2	0.794	0.575	0.198	0.427	100	0.3	0.25	1.38	3.217	1.204	0.608	0.819	1.301	100
A4HU46	Uncharacterized protein [OS=Leishmania infantum]	1	2	2	2	0.295	0.261	0.129	0.157	0.01	0.149	0.145	0.584	0.272	0.169	0.168	0.115	0.124	0.13
A4I8D9	pyrroline-5-carboxylate synthetase-like protein [OS=Leishmania infantum]	5	1	4	1
A4I7U5	Putative RNA polymerase-like protein [OS=Leishmania infantum]	5	1	15	1
A4I3H0	Uncharacterized protein [OS=Leishmania infantum]	3	1	3	1
A4I370	Uncharacterized protein [OS=Leishmania infantum]	5	1	4	1
A4HY76	Methionine aminopeptidase [OS=Leishmania infantum]	5	2	29	2
A4I7G4	Uncharacterized protein [OS=Leishmania infantum]	10	2	19	2	5.893	18.196	100	7.475	100	100	100	100	100	18.943	23.899	16.337	100	100
A4IAN1	Uncharacterized protein [OS=Leishmania infantum]	2	1	17	1		1.417						100		0.865		0.01	0.01
A4HZH7	putative cytochrome c oxidase subunit VI [OS=Leishmania infantum]	9	1	1	1
A4IE15	Uncharacterized protein [OS=Leishmania infantum]	4	2	7	2	0.85	0.423	0.179	0.098	0.033	0.049	0.01	0.865	0.354	0.216	0.115	0.062	0.031	0.031
A4HRR6	ATP-dependent Clp protease subunit, heat shock protein 78 (HSP78) [OS=Leishmania infantum]	1	1	1	1
A4I9B4	Putative translation initiation factor IF-2 [OS=Leishmania infantum]	1	1	5	1
Q7K8Z6	Cathepsin L-like protease [OS=Leishmania infantum]	2	1	5	1
A4IAF1	Uncharacterized protein [OS=Leishmania infantum]	3	1	16	1
A4I837	Uncharacterized protein [OS=Leishmania infantum]	1	1	17	1
A4IBJ4	Putative ubiquitin-activating enzyme E1 [OS=Leishmania infantum]	2	2	4	2
E9AHB9	6-phosphogluconolactonase [OS=Leishmania infantum]	4	1	1	1
A4I1U0	Brix domain containing-like protein [OS=Leishmania infantum]	2	1	3	1
A4I9K9	Uncharacterized protein [OS=Leishmania infantum]	4	1	2	1	100		100	100	1.71	100	0.93	0.643	0.739	1.278		1.078	1.985	1.474
A4HWC8	Putative replication Factor A 28 kDa subunit [OS=Leishmania infantum]	4	1	11	1
A4I0Q0	Putative ubiquitin hydrolase [OS=Leishmania infantum]	2	1	2	1
A4HV14	putative pretranslocation protein, alpha subunit [OS=Leishmania infantum]	2	1	3	1	0.582	0.476	0.01	0.01	0.01	0.01	0.01	0.01		0.01			0.01	0.01
A4I8P8	ATP-binding cassette protein subfamily F, member 3 [OS=Leishmania infantum]	1	1	3	1	0.741	0.492	0.626	0.35	0.01	0.01	0.01	0.698	0.452	0.428	0.493	0.457	0.285	0.319
E9AGC6	Uncharacterized protein [OS=Leishmania infantum]	3	1	2	1	0.669	1.229	1.928	100		1.687	100	0.861	1.024	1.063	1.238	1.139	1.381	1.44
A4IC47	p21 antigen protein [OS=Leishmania infantum]	5	1	1	1
A4I3Q0	Putative proteasome regulatory non-ATP-ase subunit 2 [OS=Leishmania infantum]	2	1	1	1
A4I6P3	Uncharacterized protein [OS=Leishmania infantum]	8	1	16	1
A4I8C0	ATP binding protein-like protein [OS=Leishmania infantum]	4	1	27	1
E9AGB5	putative ornithine decarboxylase [OS=Leishmania infantum]	2	1	3	1
E9AH84	inhibitor of cysteine peptidase [OS=Leishmania infantum]	11	1	1	1	100	0.527	1.162	100	100	1.187		0.859	0.611	0.01	100	1.386	0.385	0.557
A4I4I8	putative carnitine/choline acetyltransferase [OS=Leishmania infantum]	4	2	5	2
A4HRK6	putative aminopeptidase P1 [OS=Leishmania infantum]	1	1	2	1	0.778	0.435	0.357	0.402	0.01	0.258	0.01	0.658	0.324	0.633	0.01	0.01	0.391	0.01
A4HUP7	putative fatty acid desaturase [OS=Leishmania infantum]	2	1	29	1	0.99	0.681	0.379	0.475	0.384	0.529	0.684	0.431	0.314	0.292	0.52	0.273	0.423	0.447
A4ICA6	Putative ubiquitin fusion degradation protein [OS=Leishmania infantum]	4	1	1	1	100	100	100	0.333		0.01	0.01	0.749	0.573	0.01	0.01	0.01	0.01
A4HY37	Gamma-glutamylcysteine synthetase [OS=Leishmania infantum]	2	2	3	2	1.05	1.159	0.457	0.439	0.215	0.544	0.01	0.578	0.737	0.547	0.285	0.304	0.254	0.238
A4HTC3	putative nucleolar RNA-binding protein [OS=Leishmania infantum]	4	1	42	1
A4IC10	Uncharacterized protein [OS=Leishmania infantum]	2	1	5	1	0.598	0.01	0.01	0.01	0.01	0.01	0.01	0.553	0.293	0.01	0.01	0.01	0.01	0.01
A4I9G2	Coatomer subunit beta' [OS=Leishmania infantum]	1	1	11	1
A4I822	Uncharacterized protein [OS=Leishmania infantum]	3	1	10	1
A4I1J8	Uncharacterized protein [OS=Leishmania infantum]	1	1	11	1
A4I5E2	putative RNA-binding protein [OS=Leishmania infantum]	2	1	7	1	0.767	0.724	0.528	0.512	0.206	0.01	0.01	0.796	0.467	0.688	0.584	0.275	0.01	0.01
A4I863	Uncharacterized protein [OS=Leishmania infantum]	1	2	22	2
A4HRM8	Uncharacterized protein [OS=Leishmania infantum]	2	1	3	1	1.285	2.123	1.608	1.571	1.117	1.491	1.986	1.34	1.079	1.707	1.162	1.831	1.128	1.42
A4IAZ8	putative casein kinase [OS=Leishmania infantum]	3	1	1	1
A4HWP1	Uncharacterized protein [OS=Leishmania infantum]	8	1	4	1
A4I766	DNA-directed RNA polymerase subunit [OS=Leishmania infantum]	1	2	3	2
E9AG95	Uncharacterized protein [OS=Leishmania infantum]	1	2	6	2
A4HX59	Prohibitin [OS=Leishmania infantum]	3	1	8	1
E9AGL7	Uncharacterized protein [OS=Leishmania infantum]	1	1	1	1	100	100	100			100	100	100	100	100	100	100	100	100
A4HYA2	putative kinesin [OS=Leishmania infantum]	1	2	20	2
A4I9L6	Uncharacterized protein [OS=Leishmania infantum]	0	1	15	1
A4IDJ9	Putative developmentally regulated GTP-binding protein 1 [OS=Leishmania infantum]	3	1	1	1	0.769	0.489	0.01	0.01	0.01	0.01	0.01	0.887	0.347	0.456	0.01	0.357	0.276	0.01
A4HSS3	Uncharacterized protein [OS=Leishmania infantum]	2	1	11	1
A4HXB7	Uncharacterized protein [OS=Leishmania infantum]	0	1	11	1	0.377	0.233	0.114	0.102	0.108	0.117	0.11	0.309	0.192	0.22	0.162	0.124	0.107	0.081
A4I244	Uncharacterized protein [OS=Leishmania infantum]	2	1	5	1
A4IBT8	Uncharacterized protein [OS=Leishmania infantum]	1	1	10	1	0.767	100		100			0.906			100	1.316			0.01
A4IDL6	putative dipeptidyl-peptidase 8-like serine peptidase [OS=Leishmania infantum]	1	1	3	1
A4HXR8	Uncharacterized protein [OS=Leishmania infantum]	3	1	19	1
A4I7S0	Uncharacterized protein [OS=Leishmania infantum]	3	1	1	1
A4HW46	Uncharacterized protein [OS=Leishmania infantum]	5	1	7	1	0.01	0.547	0.01	0.01	0.01	0.01	0.01	0.313	0.474	0.568	0.01	0.722	0.281	0.807
E9AHC9	Uncharacterized protein [OS=Leishmania infantum]	1	1	2	1	100	100	100	100	100	100	100	100	100	100	100	100	100	100
A4I7Q1	Uncharacterized protein [OS=Leishmania infantum]	1	1	1	1
A4IDV3	putative phosphoribosylpyrophosphate synthetase [OS=Leishmania infantum]	2	1	6	1	0.901	0.516	0.267	0.01	0.01	0.01	0.01	0.439	0.232	0.249	0.246	0.164	0.01	0.01
A4I5R2	Conserved zinc-finger protein [OS=Leishmania infantum]	2	1	36	1
A4HVJ5	Putative lectin [OS=Leishmania infantum]	2	1	14	1	0.508	0.01	0.01	0.01	0.01	0.01	0.838	0.207	0.123	0.01	0.01	0.01	0.159	0.188
A4I426	glutamate dehydrogenase [OS=Leishmania infantum]	3	1	1	1	0.01	0.01	0.01	0.01	0.01	0.01	0.01	0.214	0.01	0.01	0.01	0.01	0.01	0.01
A4I276	Uncharacterized protein [OS=Leishmania infantum]	1	2	2	2
A4I7Q5	Putative ethanolamine-phosphate cytidylyltransferase [OS=Leishmania infantum]	3	1	2	1	0.323	0.894	0.576	0.732	0.459	0.578	0.01	100	0.623	0.629	0.589	0.802	0.01	0.605
A4HXP6	UDP-galactopyranose mutase [OS=Leishmania infantum]	2	1	1	1	1.637	1.263	1.124	0.876	0.867	0.952	0.983	1.023	0.845	0.928	0.947	0.991	1.096	1.019
A4IBR4	Uncharacterized protein [OS=Leishmania infantum]	1	1	2	1	100	100	100	1.443	0.824	0.01	0.594	0.637	100	1.235	0.433	0.264	0.01	0.109
A4HTJ2	Uncharacterized protein [OS=Leishmania infantum]	1	1	8	1
A4I2K7	Uncharacterized protein [OS=Leishmania infantum]	8	1	14	1	1.738	0.939	0.767	0.01	0.01	0.01	0.01	0.825	0.693	0.287	0.353	0.159	0.147	0.132
A4HSM6	stomatin-like protein [OS=Leishmania infantum]	3	1	1	1
A4IBT6	Uncharacterized protein [OS=Leishmania infantum]	1	1	5	1
A4IBI0	Uncharacterized protein [OS=Leishmania infantum]	1	1	44	1
A4HU27	Uncharacterized protein [OS=Leishmania infantum]	4	1	19	1
A4HSU4	Uncharacterized protein [OS=Leishmania infantum]	0	1	21	1	0.212	0.047	0.01	0.102	0.094	0.01	0.01	0.145	0.104	0.067	0.079	0.01	0.01	0.01
A4HUR3	Uncharacterized protein [OS=Leishmania infantum]	5	1	1	1
A4IA42	Uncharacterized protein [OS=Leishmania infantum]	1	1	5	1
A4IAK7	cell differentiation protein-like protein [OS=Leishmania infantum]	2	1	16	1
A4I1Q7	Uncharacterized protein [OS=Leishmania infantum]	4	1	10	1	100	0.543	0.407	100	100	100	100		100	100	100	0.166	100	100
A4I9A6	Uncharacterized protein [OS=Leishmania infantum]	1	1	8	1	0.589	0.244	0.171	0.12	0.01	0.01	0.01	0.644	0.189	0.164	0.098	0.01	0.086	0.01
A4HW86	Uncharacterized protein [OS=Leishmania infantum]	7	1	2	1	8.24	14.715	13.434	12.992	15.183	17.988	16.77	0.01	5.311	5.518	6.59	6.792	6.176	9.396
A4I2W0	Uncharacterized protein [OS=Leishmania infantum]	1	1	3	1
A4HXQ6	Uncharacterized protein [OS=Leishmania infantum]	3	1	1	1	100	0.01	0.01				0.01	0.951	0.717	0.533	0.345	0.345	0.01	0.01
A4IDZ8	Uncharacterized protein [OS=Leishmania infantum]	2	1	3	1
A4HU64	Uncharacterized protein [OS=Leishmania infantum]	5	1	8	1	1.115	0.571	0.342	0.166	0.135	0.14	0.132	0.619	0.521	0.417	0.304	0.234	0.176	0.189
A4ID44	Uncharacterized protein [OS=Leishmania infantum]	2	1	5	1
Q9U6N3	DNA polymerase beta [OS=Leishmania infantum]	2	1	17	1
A4I9M5	Putative leucine-rich repeat protein [OS=Leishmania infantum]	1	1	9	1
A4HRI0	Sideroflexin [OS=Leishmania infantum]	3	1	2	1
A4I649	putative serine/threonine-protein kinase [OS=Leishmania infantum]	3	1	3	1
A4HU72	cytochrome b5-like protein [OS=Leishmania infantum]	6	1	6	1	1	0.733	0.828	0.487	0.613	0.485	0.575	0.855	0.647	0.765	0.765	0.442	0.479	0.511
A4I256	Uncharacterized protein [OS=Leishmania infantum]	1	1	2	1
A4HS37	Uncharacterized protein [OS=Leishmania infantum]	0	1	16	1
A4HTW4	Uncharacterized protein [OS=Leishmania infantum]	1	1	2	1
A4I200	Uncharacterized protein [OS=Leishmania infantum]	3	1	4	1
A4HRE7	Uncharacterized protein [OS=Leishmania infantum]	2	1	1	1	0.559	0.786	0.735	0.01	0.01	0.54	0.48	0.247	0.736	0.322	0.01	100	0.4	0.488
A4I3E3	Serine/threonine-protein phosphatase [OS=Leishmania infantum]	6	1	1	1
A4HX95	Histone H2A [OS=Leishmania infantum]	5	1	5	1	0.652	100	0.01		0.01		0.01	0.529	0.433				0.01	0.01
A4HSB0	Uncharacterized protein [OS=Leishmania infantum]	1	1	7	1
E9AH04	Farnesyl pyrophosphate synthase [OS=Leishmania infantum]	2	1	9	1
A4I7V2	Uncharacterized protein [OS=Leishmania infantum]	2	1	1	1
E9AHJ5	Uncharacterized protein [OS=Leishmania infantum]	3	1	3	1
A4I5M7	putative intraflagellar transport (IFT) protein [OS=Leishmania infantum]	8	1	1	1
A4HU71	putative cytochrome b5-like protein [OS=Leishmania infantum]	6	1	1	1	100	4.564	2.189	1.849	3.22	1.999	4.073	3.841	3.892	3.165	2.419		3.463	2.714
A4HXH6	Uncharacterized protein [OS=Leishmania infantum]	0	1	6	1
A4IC51	putative isopentenyl-diphosphate delta-isomerase [OS=Leishmania infantum]	2	1	2	1
A4I3U0	Uncharacterized protein [OS=Leishmania infantum]	1	1	1	1
A4I5Y7	putative kinesin [OS=Leishmania infantum]	1	1	71	1
A4IBX0	Uncharacterized protein [OS=Leishmania infantum]	4	1	28	1
A4I832	Uncharacterized protein [OS=Leishmania infantum]	1	1	5	1
A4HX30	Uncharacterized protein [OS=Leishmania infantum]	0	1	3	1
A4IA03	Uncharacterized protein [OS=Leishmania infantum]	0	1	6	1	1	0.733	0.828	0.487	0.613	0.485	0.575	0.855	0.647	0.765	0.765	0.442	0.479	0.511
A4HYV4	putative phosphatidylinositol 3-kinase [OS=Leishmania infantum]	1	1	14	1	100	100	100	100	3.522	100	100	0.01	0.869	1.55	1.288	1.001	1.71	1.128
E9AGN0	putative mismatch repair protein MSH3 [OS=Leishmania infantum]	1	1	3	1
A4I9L9	Putative importin beta-1 subunit [OS=Leishmania infantum]	1	1	2	1
A4IAG9	nucleolar protein family a member-like protein [OS=Leishmania infantum]	8	1	13	1
A4I1Z7	Uncharacterized protein [OS=Leishmania infantum]	1	1	13	1
A4I282	Uncharacterized protein [OS=Leishmania infantum]	1	1	17	1
A4I9M6	Uncharacterized protein [OS=Leishmania infantum]	1	1	5	1
A4I423	putative dynein heavy chain [OS=Leishmania infantum]	0	1	25	1	0.291	0.144	0.151	0.01	0.134	0.21	0.01	0.28	0.207	0.01	0.149	0.01	0.153	0.212
A4HTT8	Uncharacterized protein [OS=Leishmania infantum]	2	1	6	1
A4I2C8	Uncharacterized protein [OS=Leishmania infantum]	3	1	2	1	100	0.988	0.76	0.01	0.01	0.555	0.01	100	0.01	100	0.451	0.727	0.909	0.433
E9AGH1	Uncharacterized protein [OS=Leishmania infantum]	1	1	3	1
E9AGL9	Uncharacterized protein [OS=Leishmania infantum]	1	1	5	1	0.471	0.01	0.01	0.01		0.01	0.01	0.468	0.01	0.01	0.01	0.01	0.01	0.01
E9AGH7	putative NADH:flavin oxidoreductase/NADH oxidase [OS=Leishmania infantum]	3	1	1	1
A4IBM7	Uncharacterized protein [OS=Leishmania infantum]	1	1	1	1	0.628	0.01	0.168	0.01	0.01	0.01	0.01	0.623	0.246	0.01	0.01	0.01	0.01	0.01
A4HRN4	putative proteasome regulatory non-ATPase subunit 6 [OS=Leishmania infantum]	2	1	8	1
A4HZT6	Uncharacterized protein [OS=Leishmania infantum]	1	1	8	1	0.01	0.271	0.321				0.01	0.213	0.209	0.269	0.225	0.01	0.01
A4I6A2	Uncharacterized protein [OS=Leishmania infantum]	2	1	1	1	0.745	0.783	0.421	0.211	0.224	0.152	0.01	1.422	0.596	0.485	0.458	0.373	0.442	0.01
A4HYP1	Uncharacterized protein [OS=Leishmania infantum]	0	1	13	1				0.01	0.01	0.01	0.01			0.01	0.01	0.01	0.01	0.01
A4HVS3	Programmed cell death 6 protein-like protein [OS=Leishmania infantum]	3	1	1	1	0.535	0.358	0.01	0.01	0.01	0.01	0.01	0.734	0.298	0.235	0.279	0.01	0.01	0.01
A4I7H1	Glycylpeptide N-tetradecanoyltransferase [OS=Leishmania infantum]	3	1	3	1	2.29	1.642	1.494	0.01		0.01	0.01	1.967	1.131	2.789	0.01	0.01	0.01	0.915
A4I2U6	Uncharacterized protein [OS=Leishmania infantum]	3	1	4	1
A4I3D0	Uncharacterized protein [OS=Leishmania infantum]	3	1	7	1
A4I7L4	Putative OSM3-like kinesin [OS=Leishmania infantum]	1	1	7	1
A4HTC7	peptidyl-prolyl cis-trans isomerase [OS=Leishmania infantum]	7	1	1	1	100	100	0.494	100	0.576	100	0.01	1.006	0.515	0.283	0.241	0.37	0.322	0.323
A4I5F3	Uncharacterized protein [OS=Leishmania infantum]	1	1	1	1
A4I2G3	Uncharacterized protein [OS=Leishmania infantum]	2	1	3	1	100	0.785	0.01		0.01	0.01	0.01	0.646	0.261	0.715	0.01	0.01		0.01
A4HXP8	putative RNA-binding protein [OS=Leishmania infantum]	2	1	18	1
E9AGS1	Uncharacterized protein [OS=Leishmania infantum]	7	1	1	1	1.778	0.01	0.01	0.01	0.01	0.01	0.01	0.977	0.618	0.01	0.461	0.464	0.01	0.01
A4I3Z4	Uncharacterized protein [OS=Leishmania infantum]	0	1	17	1
A4IAV8	Uncharacterized protein [OS=Leishmania infantum]	1	1	3	1
A4I350	Uncharacterized protein [OS=Leishmania infantum]	2	1	1	1
A4ICU8	Uncharacterized protein [OS=Leishmania infantum]	1	1	1	1	0.64	0.843	1.09	0.891	0.871	0.893	0.828	0.965	0.488	0.795	0.837	0.692	0.823	0.853
A4HZK7	putative calpain [OS=Leishmania infantum]	1	1	2	1	0.407	0.711	0.286	0.311	0.629	0.351	0.608	0.418	0.528	0.596	0.402	0.302	0.245
A4ICX7	putative DNA damage repair protein [OS=Leishmania infantum]	1	1	1	1	100	100	7.783	6.229	7.848	7.763	100	4.587	100	100	6.451	7.895	5.821	5.683
A4I8B0	Uncharacterized protein [OS=Leishmania infantum]	4	1	1	1
A4HUZ4	Uncharacterized protein [OS=Leishmania infantum]	3	1	21	1
A4ICZ1	Uncharacterized protein [OS=Leishmania infantum]	2	1	23	1	0.291	0.144	0.151	0.052	0.045	0.01	0.01	0.353	0.096	0.039	0.079	0.01	0.01	0.212
A4HSG6	Uncharacterized protein [OS=Leishmania infantum]	1	1	4	1
A4I0S8	putative DNA polymerase theta (polymerase domain only) [OS=Leishmania infantum]	1	1	4	1
A4HS96	Uncharacterized protein [OS=Leishmania infantum]	0	1	11	1
A4HTE1	Uncharacterized protein [OS=Leishmania infantum]	1	1	3	1
A4I4S2	Uncharacterized protein [OS=Leishmania infantum]	2	1	2	1
A4I9N5	Putative proteasome regulatory non-ATP-ase subunit 11 [OS=Leishmania infantum]	2	1	10	1	0.172	0.216	0.01						0.469	100	0.2	0.279	0.01	100
A4I3N9	helicase-like protein [OS=Leishmania infantum]	1	1	1	1
A4I4F4	Uncharacterized protein [OS=Leishmania infantum]	5	1	2	1
A4I155	Putative elongation factor [OS=Leishmania infantum]	3	1	7	1
A4I4T0	Uncharacterized protein [OS=Leishmania infantum]	5	1	10	1
A4I588	Uncharacterized protein [OS=Leishmania infantum]	1	1	3	1
A4I0Y5	Uncharacterized protein [OS=Leishmania infantum]	0	1	2	1
A4I8V4	Uncharacterized protein [OS=Leishmania infantum]	10	1	2	1
Q8MQV3	Bifunctional dihydrofolate reductase-thymidylate synthase [OS=Leishmania infantum]	2	1	7	1	1.611	0.536	0.252	0.241	0.01	0.235	0.18	0.914	0.4	0.01	0.255	0.231	0.453	0.172
A4I2P2	Uncharacterized protein [OS=Leishmania infantum]	1	1	1	1
A4I136	TFIIH basal transcription factor complex helicase subunit [OS=Leishmania infantum]	2	1	9	1
A4I934	Uncharacterized protein [OS=Leishmania infantum]	1	1	5	1	0.01	0.01	0.01	0.01	0.01	0.01	0.01	0.01	0.01	0.01	0.01	0.01	0.01	0.01
A4I628	Phosphoglycerate kinase [OS=Leishmania infantum]	2	1	2	1
A4HRL5	Putative phosphatidylinositol kinase related protein [OS=Leishmania infantum]	0	1	6	1
A4HWX5	Uncharacterized protein [OS=Leishmania infantum]	0	1	1	1
A4HS40	adenylosuccinate lyase [OS=Leishmania infantum]	5	1	1	1	1.232	0.01		0.01			0.01	0.01	0.01	0.01
A4IB75	Dynein light chain roadblock [OS=Leishmania infantum]	10	1	1	1
A4I140	Mitogen-activated protein kinase [OS=Leishmania infantum]	2	1	7	1	0.993	0.789	0.883	0.66	0.731	0.83	0.969	0.982	0.579	0.667	0.701	0.757	0.837	0.826
A4I9S4	Uncharacterized protein [OS=Leishmania infantum]	1	1	27	1
A4ICK2	putative N-acetyltransferase subunit Nat1 [OS=Leishmania infantum]	2	1	1	1	1.143	0.89				0.01	0.01	0.624	0.26	0.01	0.01	0.01	0.01	0.01
A4IC29	Uncharacterized protein [OS=Leishmania infantum]	8	1	1	1
A4I8L3	Uncharacterized protein [OS=Leishmania infantum]	2	1	1	1
A4HZ84	Uncharacterized protein [OS=Leishmania infantum]	1	1	7	1
A4I3Q9	DNA repair protein-like protein [OS=Leishmania infantum]	1	1	1	1
A4IB18	Uncharacterized protein [OS=Leishmania infantum]	1	1	1	1	0.58	0.4	0.31	0.695	0.247	0.47	0.236	0.43	0.276	0.01	0.01	0.01	0.298	0.01
A4IBJ0	1-alkyl-2-acetylglycerophosphocholine esterase [OS=Leishmania infantum]	2	1	1	1
A4HS46	Uncharacterized protein [OS=Leishmania infantum]	1	1	3	1
A4IB85	COP-coated vesicle membrane protein gp25L [OS=Leishmania infantum]	4	1	1	1
A4I994	isocitrate dehydrogenase [NADP] [OS=Leishmania infantum]	2	1	3	1
E9AGX2	putative kinesin [OS=Leishmania infantum]	0	1	4	1
A4I9G4	Putative 60S ribosomal protein L44 [OS=Leishmania infantum]	7	1	2	1
A4I1J2	Uncharacterized protein [OS=Leishmania infantum]	1	1	11	1	100	100	0.284		0.01	100		1.703	0.591	0.24	0.14	0.23	0.26	0.32
A4HVZ0	Uncharacterized protein [OS=Leishmania infantum]	3	1	1	1	1.455	1.49	0.707	0.369	0.521	0.475	0.33	0.893	0.878	0.698	0.872	0.57	0.677	0.819
A4I609	putative ATP-dependent RNA helicase [OS=Leishmania infantum]	1	1	3	1	0.365		100			100		0.129	100			100		100
A4I9R2	Putative myosin IB heavy chain [OS=Leishmania infantum]	1	1	8	1
A4HY52	Putative RNA binding protein [OS=Leishmania infantum]	4	1	1	1	100	0.872		100				0.01	0.7	0.01	0.778	0.89	0.901	0.981
A4HTB9	Uncharacterized protein [OS=Leishmania infantum]	0	1	4	1	0.756	0.01	100	0.01		0.01	0.01	1.288	1.197	1.253	0.631	0.01	100	0.459
A4IAU6	Uncharacterized protein [OS=Leishmania infantum]	6	1	5	1
A4I1C7	Uncharacterized protein [OS=Leishmania infantum]	1	1	6	1	0.01	0.01	0.01	0.01	0.01	0.01	0.01	0.01	0.01	0.01	0.01	0.01	0.01	0.01
A4I6N4	Uncharacterized protein [OS=Leishmania infantum]	2	1	2	1	0.01	0.01	0.01	0.01	0.01	0.01	0.01	0.01	0.01	0.01	0.01	0.01	0.01	0.01
A4I4M0	Uncharacterized protein [OS=Leishmania infantum]	3	1	1	1
A4HVL8	Uncharacterized protein [OS=Leishmania infantum]	3	1	3	1
A4HRI7	Hsp70-like protein [OS=Leishmania infantum]	2	1	2	1
A4HZI5	V-type proton ATPase proteolipid subunit [OS=Leishmania infantum]	3	1	11	1
A4HWQ6	Uncharacterized protein [OS=Leishmania infantum]	2	1	5	1
A4HZ76	Uncharacterized protein [OS=Leishmania infantum]	2	1	1	1
A4IDU1	putative helicase [OS=Leishmania infantum]	0	1	4	1
A4HVJ6	Uncharacterized protein [OS=Leishmania infantum]	1	1	7	1
A4HUW9	Uncharacterized protein [OS=Leishmania infantum]	1	1	12	1
A4I927	Uncharacterized protein [OS=Leishmania infantum]	1	1	3	1	0.355	0.01	0.01	0.01	0.01	0.01	0.01	0.01	0.271	0.235	0.235	0.22	0.154	0.457
Q6RYT2	Mitochondrial tryparedoxin [OS=Leishmania infantum]	5	1	1	1	2.105	0.96	0.333	0.01	0.01	0.01	0.26	0.465	0.981	0.628	0.385	0.35	0.01	0.816
A4I9D0	Uncharacterized protein [OS=Leishmania infantum]	0	1	7	1	0.01	0.793	0.895	0.708	0.01	0.01	0.01	100	100	0.01				100
A4I162	Uncharacterized protein [OS=Leishmania infantum]	1	1	5	1	0.01		0.051	0.01				0.107			100	100	100	100
A4HW39	Uncharacterized protein [OS=Leishmania infantum]	4	1	1	1
E9AHR4	Uncharacterized protein [OS=Leishmania infantum]	1	1	1	1	100		100			100	100	100	0.01	0.01	0.459	100	0.01	1.57
A4I9Q5	Uncharacterized protein [OS=Leishmania infantum]	1	1	1	1
A4I5T6	putative RNA-binding protein [OS=Leishmania infantum]	3	1	4	1
A4I9K8	Uncharacterized protein [OS=Leishmania infantum]	2	1	1	1
A4I2C3	putative mitotubule-associated protein Gb4 [OS=Leishmania infantum]	2	1	2	1
A4I7A2	Putative acetyl-CoA carboxylase [OS=Leishmania infantum]	0	1	3	1
A4HZZ7	Uncharacterized protein [OS=Leishmania infantum]	1	1	3	1	100			0.01		100	100	100	100			0.01	0.01	2.508
A4IA84	exosome subunit rrp6p homologue, putative [OS=Leishmania infantum]	2	1	8	1
A4HWN1	putative glutaminyl-tRNA synthetase [OS=Leishmania infantum]	1	1	2	1
A4I6F5	Uncharacterized protein [OS=Leishmania infantum]	3	1	5	1
A4I1C1	Uncharacterized protein [OS=Leishmania infantum]	1	1	1	1	0.01	0.01	0.01	0.01	0.01	0.435	0.01	1.994	0.166	0.328	0.01	0.276	0.392	0.162
A4IBU1	RNA helicase [OS=Leishmania infantum]	1	1	3	1
A4HRY2	Uncharacterized protein [OS=Leishmania infantum]	7	1	1	1
A4HZ60	putative RNA helicase [OS=Leishmania infantum]	1	1	7	1	3.199	2.757	3.346	2.667	2.97	2.294	2.18	2.54	1.809	1.84	1.527	2.093	2.382	2.044
A4HXS5	Uncharacterized protein [OS=Leishmania infantum]	2	1	13	1	0.557	0.235	0.14	0.069	0.049	0.014	0.073	0.747	0.336	0.305	0.178	0.16	0.144	0.14
A4I7P8	putative CYC2-like cyclin [OS=Leishmania infantum]	7	1	8	1
E9AHY6	Uncharacterized protein [OS=Leishmania infantum]	0	1	1	1
A4HWS5	Uncharacterized protein [OS=Leishmania infantum]	2	1	17	1
A4I0L7	Uncharacterized protein [OS=Leishmania infantum]	2	1	1	1
A4I164	Uncharacterized protein [OS=Leishmania infantum]	2	1	1	1
A4I045	Uncharacterized protein [OS=Leishmania infantum]	2	1	2	1	1.492	1.881	1.238	1.631	1.261	1.739	1.845	0.852	0.88	1.046	0.866	0.959	0.952	1.062
A4I016	Uncharacterized protein [OS=Leishmania infantum]	2	1	1	1	0.646	0.474	0.086	0.18	0.163	0.13	0.01	0.572	0.343	0.196	0.412	0.231	0.01	0.34
A4I3K3	putative p450 reductase [OS=Leishmania infantum]	1	1	1	1	2.619	0.378	0.965	0.97	0.01	0.646	0.476	0.691	0.678	0.602	0.697	0.883	0.858	0.773
A4HY04	putative cholinephosphate cytidylyltransferase A [OS=Leishmania infantum]	3	1	5	1
A4HX18	Uncharacterized protein [OS=Leishmania infantum]	2	1	2	1	0.01	0.01		0.184	0.01		0.01	0.027	0.071	0.09	0.036	0.133	0.128	0.01
A4HW83	putative tyrosyl-tRNA synthetase [OS=Leishmania infantum]	1	1	1	1
E9AH30	Uncharacterized protein [OS=Leishmania infantum]	1	1	1	1
A4I702	Uncharacterized protein [OS=Leishmania infantum]	2	1	1	1
A4I472	Uncharacterized protein [OS=Leishmania infantum]	2	1	3	1
A4HZM1	Uncharacterized protein [OS=Leishmania infantum]	2	1	2	1
A4I560	Uncharacterized protein [OS=Leishmania infantum]	1	1	1	1	100	100	1.2	1.415	2.38	1.336	1.426			0.01		0.01	0.01
A4IBD5	Uncharacterized protein [OS=Leishmania infantum]	9	1	16	1	1.123	3.272	0.961	0.96	0.521	0.428	0.769	0.973	1.197	1.005	100	1.11	0.825	0.848
A4I3Q5	DNA topoisomerase [OS=Leishmania infantum]	2	1	3	1
A4I7H7	Uncharacterized protein [OS=Leishmania infantum]	1	1	23	1
A4HXM8	Diphosphomevalonate decarboxylase [OS=Leishmania infantum]	2	1	5	1
A4IBC5	Uncharacterized protein [OS=Leishmania infantum]	1	1	1	1
A4IA22	Uncharacterized protein [OS=Leishmania infantum]	1	1	5	1
A4I0H2	Coronin [OS=Leishmania infantum]	3	1	1	1
A4ID63	hypothetical transmembrane protein [OS=Leishmania infantum]	0	1	2	1
A4HRC6	putative carboxylase [OS=Leishmania infantum]	1	1	2	1	0.01	0.01	0.01	0.01	0.01	0.01	0.01	0.01	0.01	0.01	0.01	0.01	0.01	0.01
A4I0T5	Uncharacterized protein [OS=Leishmania infantum]	1	1	40	1	1.186	0.873	1.032	0.91	0.914	100	0.921	0.683	0.626	100	0.692	0.714	0.757	0.738
A4I615	Uncharacterized protein [OS=Leishmania infantum]	3	1	2	1
A4HYZ4	phosphatase-like protein [OS=Leishmania infantum]	4	1	1	1
A4I4K7	Putative phosphatidylinositol 4-kinase alpha [OS=Leishmania infantum]	0	1	1	1
A4I8Y6	Uncharacterized protein [OS=Leishmania infantum]	2	1	3	1
A4I8Y0	putative pumilio protein 6 [OS=Leishmania infantum]	1	1	1	1
A4ID02	Uncharacterized protein [OS=Leishmania infantum]	3	1	1	1
A4IC64	Uncharacterized protein [OS=Leishmania infantum]	1	1	1	1	2.008	1.353	0.01	0.01	0.01	0.01	0.01	1.297	0.893	0.575	0.01	0.01	0.01	0.01
A4I3G6	ribonucleoside-diphosphate reductase [OS=Leishmania infantum]	1	1	4	1	0.824	0.33	0.665	0.153	0.01	1.277	0.01		100	0.01	100		100	100
E9AG78	Uncharacterized protein [OS=Leishmania infantum]	0	1	1	1
A4IAD6	Uncharacterized protein [OS=Leishmania infantum]	1	1	1	1	1.607		100	0.413		100	0.664	0.01	3.121	100	1.507	100	0.01	0.591
A4I9Y7	Putative eukaryotic translation initiation factor 2-alpha kinase [OS=Leishmania infantum]	1	1	14	1
A4IBV8	putative Bardet-Biedl syndrome 1 protein homolog (BBS1-like protein 1) [OS=Leishmania infantum]	3	1	1	1
A4IA98	Uncharacterized protein [OS=Leishmania infantum]	3	1	3	1
A4ICE9	Putative caltractin [OS=Leishmania infantum]	4	1	1	1
A4HWJ7	putative SUCCINATE DEHYDROGENASE [OS=Leishmania infantum]	5	1	1	1
A4ID18	Uncharacterized protein [OS=Leishmania infantum]	2	1	4	1
A4I9B8	Uncharacterized protein [OS=Leishmania infantum]	0	1	10	1
A4I6M1	Uncharacterized protein [OS=Leishmania infantum]	1	1	3	1
A4I5J1	Uncharacterized protein [OS=Leishmania infantum]	1	1	12	1
E9AG65	surface antigen-like protein [OS=Leishmania infantum]	5	1	2	1
A4I3G2	DNA helicase [OS=Leishmania infantum]	1	1	1	1
A4I8Q4	Putative serine peptidase [OS=Leishmania infantum]	2	1	7	1
A4I2Y8	Uncharacterized protein [OS=Leishmania infantum]	1	1	1	1
E9AGC7	Putative 3'-nucleotidase/nuclease [OS=Leishmania infantum]	2	1	1	1	0.648	0.437	0.01		0.01	0.01		1.408	0.735	1.027	100		100	100
A4I5Q4	Phospholipid-transporting ATPase [OS=Leishmania infantum]	1	1	2	1
A4I655	Uncharacterized protein [OS=Leishmania infantum]	2	1	35	1
A4I6L5	Uncharacterized protein [OS=Leishmania infantum]	4	1	2	1
A4I7W3	Putative phosphatidylinositol 3-related kinase [OS=Leishmania infantum]	0	1	13	1
A4IDD9	Uncharacterized protein [OS=Leishmania infantum]	1	1	8	1
A4HWK7	Uncharacterized protein [OS=Leishmania infantum]	1	1	1	1
A4I2B2	Uncharacterized protein [OS=Leishmania infantum]	0	1	2	1	2.331	2.135	2.494	100	100	100	2.259	1.357	1.81	1.669	2.187	2.272	2.492	2.843
A4HZ10	Putative aminoacylase [OS=Leishmania infantum]	4	1	1	1
A4IAI7	putative dynein heavy chain [OS=Leishmania infantum]	0	1	20	1
A4IBA1	Uncharacterized protein [OS=Leishmania infantum]	0	1	7	1	0.552	0.247	0.146	0.07	0.038	0.01	0.01	0.515	0.335	0.247	0.182	0.1	0.01	0.079
A4I2Y6	protein kinase-like protein [OS=Leishmania infantum]	0	1	1	1	1.138	0.94	1.154	0.872	0.913	0.899	0.937	0.704	0.75	0.664	0.709	0.81	0.722	0.75
A4HUS3	Uncharacterized protein [OS=Leishmania infantum]	2	1	1	1
A4HSZ0	Uncharacterized protein [OS=Leishmania infantum]	1	1	3	1	0.647	0.01	0.01	0.01	1.53	0.01		0.807	0.643	0.01	1.704	0.01	100	0.935
A4I475	Uncharacterized protein [OS=Leishmania infantum]	1	1	41	1
A4HS82	Rhomboid-like protein [OS=Leishmania infantum]	2	1	5	1	0.103	0.124	0.103	0.083	0.098	0.089	0.106	0.101	0.114	0.116	0.085	0.104	0.081	0.111
A4HZD8	Uncharacterized protein [OS=Leishmania infantum]	2	1	1	1	1.528	3.831			0.01		0.186	100	0.01	1.481	0.01		0.21	0.01
A4HVM6	putative AMP deaminase [OS=Leishmania infantum]	1	1	1	1
A4I9U9	Uncharacterized protein [OS=Leishmania infantum]	0	1	10	1	0.829	0.302	0.186	0.059	0.061	0.078	0.068	0.854	0.288	0.197	0.098	0.101	0.061	0.099
A4IAF2	Uncharacterized protein [OS=Leishmania infantum]	3	1	2	1
E9AGZ5	Uncharacterized protein [OS=Leishmania infantum]	2	1	1	1
A4HW14	Elongation of fatty acids protein [OS=Leishmania infantum]	3	1	5	1
A4HUN6	Uncharacterized protein [OS=Leishmania infantum]	3	1	4	1
A4I2D4	Uncharacterized protein [OS=Leishmania infantum]	1	1	2	1	0.01	0.259	0.01	0.244	0.18	0.371	0.01	0.26	0.087	0.17	0.11	0.144	0.066	0.01
A4I973	Uncharacterized protein [OS=Leishmania infantum]	1	1	1	1
A4HYI9	Uncharacterized protein [OS=Leishmania infantum]	5	1	1	1	1.371		100	100	100		100	100	100	100	100
A4HRV2	Uncharacterized protein [OS=Leishmania infantum]	2	1	1	1
A4IDR3	Uncharacterized protein [OS=Leishmania infantum]	5	1	2	1
A4HT64	Uncharacterized protein [OS=Leishmania infantum]	10	1	2	1
A4I985	Kinesin-like protein [OS=Leishmania infantum]	1	1	9	1
A4HYR1	Uncharacterized protein [OS=Leishmania infantum]	1	1	9	1
A4HUI2	Uncharacterized protein [OS=Leishmania infantum]	2	1	1	1
A4HWL2	Uncharacterized protein [OS=Leishmania infantum]	4	1	1	1	3.865	10.919	0.01	0.01	0.01	1.243		0.01	0.905	0.896	0.01	0.798	0.542	0.01
A4I826	Uncharacterized protein [OS=Leishmania infantum]	1	1	2	1
A4ID35	Uncharacterized protein [OS=Leishmania infantum]	6	1	8	1	0.553	0.388	0.186	0.094	0.033	0.01	0.01	0.671	0.359	0.254	0.2	0.102	0.039	0.023
A4IBD0	Uncharacterized protein [OS=Leishmania infantum]	1	1	1	1
A4I353	Putative isovaleryl-CoA dehydrogenase [OS=Leishmania infantum]	1	1	1	1	1.056	1.159	0.968	0.646	0.614	0.514	0.642	0.938	0.664	0.685	0.583	0.68	0.756	0.811
A4HZD1	Uncharacterized protein [OS=Leishmania infantum]	1	1	2	1
A4HYB4	peptidylprolyl isomerase [OS=Leishmania infantum]	3	1	1	1
A4I816	putative 1-acyl-sn-glycerol-3-phosphateacyltransferase-lik e protein [OS=Leishmania infantum]	4	1	1	1
A4HU69	sulfurtransferase [OS=Leishmania infantum]	28	1	1	1	1.631	1.651							0.01
A4I471	Uncharacterized protein [OS=Leishmania infantum]	2	1	4	1	0.964	100	100	0.01	100		3.009	100	100	3.066	100	100	0.063	100
A4HVT9	Kinesin-like protein [OS=Leishmania infantum]	1	1	1	1
A4IDF9	Uncharacterized protein [OS=Leishmania infantum]	1	1	41	1
E9AGD2	Uncharacterized protein [OS=Leishmania infantum]	2	1	2	1
A4HS81	tyrosine phospatase-like protein [OS=Leishmania infantum]	2	1	1	1
A4IB38	Uncharacterized protein [OS=Leishmania infantum]	0	1	1	1	0.478	0.183	0.132	0.01	0.01	0.01	0.01	0.437	0.205	0.107	0.097	0.057	0.01	0.062
E9AG71	Uncharacterized protein [OS=Leishmania infantum]	1	1	1	1
A4I5J7	Uncharacterized protein [OS=Leishmania infantum]	2	1	3	1
A4I9F1	Uncharacterized protein [OS=Leishmania infantum]	1	1	2	1	0.01	0.01	0.01	0.01	0.01	0.01	0.01	0.01	0.01	0.01	0.01	0.01	0.01	0.01
A4HTE7	Uncharacterized protein [OS=Leishmania infantum]	1	1	8	1
A4I6K4	Putative calpain-like cysteine peptidase [OS=Leishmania infantum]	1	1	1	1
A4I5A7	Uncharacterized protein [OS=Leishmania infantum]	1	1	1	1
A4IBB7	Uncharacterized protein [OS=Leishmania infantum]	0	1	1	1
A4HZL6	Uncharacterized protein [OS=Leishmania infantum]	3	1	1	1
A4IBI4	Uncharacterized protein [OS=Leishmania infantum]	1	1	6	1	0.01	0.836	0.01					0.01	0.01		0.01
A4I138	Uncharacterized protein [OS=Leishmania infantum]	3	1	1	1	100	1.654	0.01	100	100	100	100		100	100	0.48	0.01	0.422	100
A4I6M4	Uncharacterized protein [OS=Leishmania infantum]	2	1	2	1
A4HZH1	Putative mitochondrial structure specific endonuclease I (SSE-1) [OS=Leishmania infantum]	2	1	1	1
A4I8Y8	Uncharacterized protein [OS=Leishmania infantum]	1	1	1	1
A4I4D1	putative U-box domain protein [OS=Leishmania infantum]	2	1	3	1
A4IB11	Uncharacterized protein [OS=Leishmania infantum]	1	1	1	1	0.553	0.388	0.186	0.094	0.033	0.01	0.01	0.671	0.359	0.254	0.2	0.102	0.039	0.023
A4HY07	Uncharacterized protein [OS=Leishmania infantum]	1	1	3	1
A4IB90	Uncharacterized protein [OS=Leishmania infantum]	2	1	5	1	0.554	0.518	0.52	0.01	0.01	0.01	0.01	0.636	0.382	0.149	0.195	0.01
E9AH86	Uncharacterized protein [OS=Leishmania infantum]	4	1	1	1
A4I5M4	Uncharacterized protein [OS=Leishmania infantum]	8	1	2	1
A4I450	Uncharacterized protein [OS=Leishmania infantum]	3	1	1	1
A4I452	Uncharacterized protein [OS=Leishmania infantum]	1	1	2	1
E9AHC7	Uncharacterized protein [OS=Leishmania infantum]	4	1	1	1
A4HZF5	Uncharacterized protein [OS=Leishmania infantum]	3	1	1	1
E9AH48	putative aspartate aminotransferase [OS=Leishmania infantum]	2	1	1	1	1.767	0.601	0.01	0.01	0.01	0.01	0.567	1.117	0.61	0.954	0.01	0.01	0.582	0.01
A4ICK6	Uncharacterized protein [OS=Leishmania infantum]	2	1	1	1
A4I1H8	Uncharacterized protein [OS=Leishmania infantum]	1	1	1	1
A4HXD4	putative P-type ATPase [OS=Leishmania infantum]	1	1	1	1
A4I449	putative proteasome regulatory non-ATPase subunit [OS=Leishmania infantum]	1	1	1	1
A4I0I0	Uncharacterized protein [OS=Leishmania infantum]	1	1	3	1
A4HVR2	Uncharacterized protein [OS=Leishmania infantum]	1	1	7	1
A4HXA6	Uncharacterized protein [OS=Leishmania infantum]	3	1	1	1
A4I0V1	actin-interacting protein-like protein [OS=Leishmania infantum]	1	1	1	1
E9AHQ2	Succinyl-CoA:3-ketoacid-coenzyme A transferase [OS=Leishmania infantum]	2	1	1	1	0.406	0.303	0.332	0.347	0.454	0.4	0.523	1.208	0.839	0.846	0.758	1.271	1.165	0.749
A4I8T1	Uncharacterized protein [OS=Leishmania infantum]	1	1	15	1
A4I3K7	putative phenylalanine-4-hydroxylase [OS=Leishmania infantum]	3	1	1	1
A4IDP2	Uncharacterized protein [OS=Leishmania infantum]	1	1	3	1	0.713	0.01	0.688	1.186	0.01	1.337	0.01	0.908	0.605	0.671	0.645	0.649	0.733	0.916
A4I6N5	Uncharacterized protein [OS=Leishmania infantum]	18	1	1	1
A4I3Y2	Putative eukaryotic translation initiation factor [OS=Leishmania infantum]	2	1	1	1	0.913	0.447	0.264	0.01	0.01	0.01	0.01	0.421	0.222	0.131	0.215	0.01	0.083	0.01
A4I0U4	Uncharacterized protein [OS=Leishmania infantum]	0	1	2	1			100	100	0.728	100	0.01		1.035		0.01	0.471	0.327	0.01
A4HWA4	Uncharacterized protein [OS=Leishmania infantum]	2	1	1	1	100	0.318			0.01	1.602	100	0.198	0.586	0.661	0.653	0.995	100	0.516
A4HSJ0	sre-2/carboxylate carrier-like protein [OS=Leishmania infantum]	2	1	4	1	0.673	0.468	0.262	0.238	0.311	0.196	0.263	0.505	0.263	0.307	0.197	0.275	0.233	0.265
A4HY50	Putative sarcoplasmic reticulum glycoprotein [OS=Leishmania infantum]	3	1	1	1
A4I7B8	Uncharacterized protein [OS=Leishmania infantum]	1	1	2	1	0.01	0.01	0.01	0.01	0.01	0.01	0.01	0.01	0.01	0.01	0.01	0.01	0.01	0.01
A4IB08	oligosaccharyl transferase-like protein [OS=Leishmania infantum]	1	1	15	1	100	100	100	100	0.366	100	0.352	100	1.298	100	100	0.452	0.625	0.386
A4HUC8	putative mitogen-activated protein kinase [OS=Leishmania infantum]	2	1	3	1		100	100	0.268	0.138	0.141	0.171	100	100	0.223	0.237	0.272	0.249	0.211
A4HY60	Uncharacterized protein [OS=Leishmania infantum]	0	1	6	1

## Sheet: LdiSb+Sb
Accession	Description	Coverage [%]	# Peptides	# PSMs	Abundance Ratio: (Light, Ldi Sb 37) / (HEAVY (CTL), Ldi Sb 37)	Abundance Ratio: (Light, Ldi Sb 45) / (HEAVY (CTL), Ldi Sb 45)	Abundance Ratio: (Light, Ldi Sb 50) / (HEAVY (CTL), Ldi Sb 50)	Abundance Ratio: (Light, Ldi Sb 55) / (HEAVY (CTL), Ldi Sb 55)	Abundance Ratio: (Light, Ldi Sb 60) / (HEAVY (CTL), Ldi Sb 60)	Abundance Ratio: (Light, Ldi Sb 65) / (HEAVY (CTL), Ldi Sb 65)	Abundance Ratio: (Light, Ldi Sb 70) / (HEAVY (CTL), Ldi Sb 70)	Abundance Ratio: (Light, Ldi Sb - D 37) / (HEAVY (CTL), Ldi Sb - D 37)	Abundance Ratio: (Light, Ldi Sb - D 45) / (HEAVY (CTL), Ldi Sb - D 45)	Abundance Ratio: (Light, Ldi Sb - D 50) / (HEAVY (CTL), Ldi Sb - D 50)	Abundance Ratio: (Light, Ldi Sb - D 55) / (HEAVY (CTL), Ldi Sb - D 55)	Abundance Ratio: (Light, Ldi Sb - D 60) / (HEAVY (CTL), Ldi Sb - D 60)	Abundance Ratio: (Light, Ldi Sb - D 65) / (HEAVY (CTL), Ldi Sb - D 65)	Abundance Ratio: (Light, Ldi Sb - D 70) / (HEAVY (CTL), Ldi Sb - D 70)
A4ICW8	Elongation factor 2 [OS=Leishmania infantum]	47	32	1309	0.394	0.258	0.085	0.222	0.236	0.052	0.148	0.567	0.27	0.144	0.19	0.13	0.123	0.099
A4I412	Putative heat-shock protein hsp70 [OS=Leishmania infantum]	50	27	1994	0.218	0.173	0.113	0.107	0.093	0.078	0.059	0.599	0.322	0.151	0.161	0.087	0.158	0.14
E9AHM9	heat shock protein 83-1 [OS=Leishmania infantum]	42	25	1851	0.35	0.224	0.135	0.082	0.08	0.053	0.054	0.609	0.275	0.168	0.115	0.07	0.074	0.053
A4HX73	elongation factor 1-alpha [OS=Leishmania infantum]	51	20	1982	0.131	0.094	0.034	0.028	0.01	0.011	0.01	0.254	0.153	0.078	0.036	0.019	0.015	0.01
Q25292	heat-shock protein [OS=Leishmania infantum]	43	23	1706
A4I5T0	Putative heat shock 70-related protein 1, mitochondrial [OS=Leishmania infantum]	43	24	1842	0.414	0.314	0.2	0.177	0.164	0.15	0.169	0.617	0.518	0.312	0.215	0.23	0.213	0.217
A4I1G1	ATP synthase subunit beta [OS=Leishmania infantum]	42	14	783	0.443	0.457	0.208	0.062	0.051	0.044	0.098	0.835	0.687	0.291	0.098	0.097	0.097	0.059
A0A0K0TMW0	elongation factor 1-alpha [OS=Leishmania infantum]	48	18	1547	100	100						100	0.119	0.01	0.074	0.01
A4IDH5	Chaperonin HSP60, mitochondrial [OS=Leishmania infantum]	39	17	1101	0.342	0.398	0.298	0.305	0.423	0.574	0.541	0.513	0.466	0.331	0.35	0.447	0.449	0.518
A4HXS6	aconitate hydratase [OS=Leishmania infantum]	30	22	615	0.419	0.385	0.18	0.098	0.123	0.09	0.08	1.09	0.547	0.1	0.097	0.101	0.109	0.087
A4ID05	Adenosylhomocysteinase [OS=Leishmania infantum]	36	12	704	0.567	0.39	0.134	0.075	0.052	0.069	0.066	0.865	0.728	0.213	0.048	0.061	0.036	0.069
E9AGQ5	Putative heat shock protein [OS=Leishmania infantum]	39	25	637	0.583	0.649	0.267	0.632	0.296	0.379	0.496	0.777	0.683	0.469	0.172	0.27	0.707	0.346
A4HW62	Enolase [OS=Leishmania infantum]	44	15	759	0.301	0.188	0.113	0.094	0.088	0.143	0.113	0.526	0.271	0.144	0.106	0.081	0.147	0.117
Q6LA77	Gp63 [OS=Leishmania infantum]	24	13	671	0.403	0.336	0.198	0.243	0.092	0.14	0.109	0.681	0.475	0.517	0.349	0.182	0.109	0.134
A4ICK8	fructose-bisphosphate aldolase [OS=Leishmania infantum]	56	15	716	0.705	0.495	0.201	0.126	0.137	0.171	0.171	1.092	0.59	0.214	0.116	0.055	0.1	0.111
A4I7K4	putative ATP-dependent RNA helicase [OS=Leishmania infantum]	37	21	1007	0.209	0.261	0.235	0.204	0.171	0.174	0.187	0.281	0.211	0.209	0.214	0.173	0.177	0.2
A4IDH4	Chaperonin HSP60, mitochondrial [OS=Leishmania infantum]	32	15	833	1.372	0.823	1.072	1.613	1.042	1.233	1.855	1.431	0.596	0.981	1.299	1.62	1.039	0.933
A4I2N7	calpain-like cysteine peptidase [OS=Leishmania infantum]	59	17	722	0.297	0.27	0.299	0.27	0.254	0.276	0.278	0.398	0.439	0.422	0.311	0.347	0.366	0.437
A4HVE5	Putative carboxypeptidase [OS=Leishmania infantum]	37	16	513	0.664	0.608	0.321	0.284	0.209	0.167	0.07	0.981	0.789	0.581	0.279	0.265	0.21	0.123
Q9GP00	Nucleoside diphosphate kinase [OS=Leishmania infantum]	84	10	972	0.338	0.338	0.243	0.221	0.217	0.231	0.031	0.512	0.428	0.369	0.262	0.219	0.207	0.045
E9AGK7	tubulin alpha chain [OS=Leishmania infantum]	38	15	610	0.202	0.14	0.134	0.116	0.128	0.098	0.132	0.387	0.227	0.144	0.094	0.124	0.104	0.14
A4I3J9	Putative glucose-regulated protein 78 [OS=Leishmania infantum]	35	22	561	0.3	0.226	0.123	0.168	0.173	0.124	0.164	0.449	0.25	0.234	0.14	0.17	0.207	0.126
A4HU13	Putative calmodulin [OS=Leishmania infantum]	59	10	590	0.405	0.376	0.303	0.348	0.396	0.391	0.42	0.626	0.57	0.584	0.455	0.436	0.476	0.496
A4I2Y7	glycosomal phosphoenolpyruvate carboxykinase, putative [OS=Leishmania infantum]	32	16	657	0.271	0.172	0.091	0.156	0.086	0.062	0.086	0.407	0.222	0.135	0.143	0.097	0.123	0.137
A4HVI6	40S ribosomal protein S12 [OS=Leishmania infantum]	56	7	581	0.329	0.389	0.25	0.299	0.306	0.25	0.459	0.454	0.461	0.408	0.299	0.375	0.471	0.542
A4HSH2	ATPase alpha subunit [OS=Leishmania infantum]	21	12	698	0.284	0.311	0.109	0.064	0.066	0.06	0.047	0.56	0.395	0.138	0.056	0.063	0.038	0.027
A4I9P1	Elongation factor 1-beta [OS=Leishmania infantum]	52	10	436	0.104	0.037	0.015	0.128	0.015	0.01	0.034	1.72	0.357	0.105	0.068	0.042	0.026	0.266
A4HTR0	tubulin beta chain [OS=Leishmania infantum]	33	12	655
A4I8U5	tubulin beta chain [OS=Leishmania infantum]	39	13	646
A4IBK1	putative ATP-dependent RNA helicase [OS=Leishmania infantum]	25	18	433	0.128	0.209	0.182	0.079	0.065	0.187	0.078	0.411	0.216	0.171	0.065	0.109	0.187	0.11
E9AHI5	putative ribosomal protein L1a [OS=Leishmania infantum]	46	13	682	0.129	0.15	0.094	0.084	0.068	0.102	0.071	0.202	0.14	0.103	0.065	0.085	0.069	0.065
A4I5X6	glyceraldehyde-3-phosphate dehydrogenase [OS=Leishmania infantum]	42	15	651	0.2	0.191	0.096	0.051	0.081	0.092	0.068	0.394	0.281	0.139	0.059	0.073	0.052	0.083
Q9N9V6	eukaryotic translation initiation factor 5A [OS=Leishmania infantum]	69	8	476	0.358	0.159	0.072	0.119	0.123	0.158	0.264	0.668	0.204	0.18	0.051	0.145	0.194	0.294
A0A0S2UQ61	Activated protein kinase C receptor [OS=Leishmania infantum]	43	10	377	0.225	0.123	0.131	0.102	0.044	0.082	0.063	0.284	0.109	0.086	0.054	0.04	0.083	0.072
A4I253	heat shock protein 70-related protein [OS=Leishmania infantum]	27	14	340	0.344	0.422	0.11	0.081	0.098	0.131	0.237	0.841	0.329	0.296	0.069	0.072	0.138	0.047
A4HWJ9	NAD-specific glutamate dehydrogenase [OS=Leishmania infantum]	23	22	569	0.62	0.393	0.414	0.106	0.121	0.135	0.119	0.43	0.384	0.32	0.22	0.124	0.221	0.178
A4IDB2	putative translation elongation factor 1-beta [OS=Leishmania infantum]	60	9	379	0.426	0.731	0.337	0.191	0.37	0.504	0.395	0.806	0.591	0.533	0.251	0.248	0.646	0.445
A4I6Z4	Prostaglandin f2-alpha synthase/D-arabinose dehydrogenase [OS=Leishmania infantum]	49	12	488	0.322	0.148	0.05	0.031	0.012	0.027	0.014	0.523	0.189	0.056	0.032	0.028	0.027	0.025
A4I120	Uncharacterized protein [OS=Leishmania infantum]	33	16	478	0.696	0.546	0.219	0.262	0.256	0.224	0.29	1.037	0.705	0.293	0.229	0.205	0.238	0.368
A4IAQ1	pyruvate kinase [OS=Leishmania infantum]	32	12	358	0.412	0.33	0.157	0.019	0.032	0.021	0.037	0.781	0.569	0.269	0.028	0.021	0.039	0.035
A4I1Z4	Putative 10 kDa heat shock protein [OS=Leishmania infantum]	76	6	700	1.04	1.022	0.693	0.681	0.498	0.775	1.061	1.687	0.768	0.909	0.45	0.51	0.786	1.051
Q9BHZ6	Elongation factor-1 gamma [OS=Leishmania infantum]	36	12	441	0.4	0.217	0.126	0.09	0.086	0.099	0.041	0.484	0.224	0.149	0.102	0.063	0.09	0.094
A4I8F6	Dihydrolipoyl dehydrogenase [OS=Leishmania infantum]	31	10	327	0.358	0.543	0.376	0.285	0.414	0.397	0.396	0.576	0.538	0.365	0.433	0.584	0.409	0.692
A4HTP4	stress-induced protein sti1 [OS=Leishmania infantum]	40	23	422	0.288	0.249	0.22	0.232	0.14	0.144	0.099	0.429	0.244	0.325	0.125	0.19	0.137	0.139
A4ID83	Succinate--CoA ligase [ADP-forming] subunit beta, mitochondrial [OS=Leishmania infantum]	32	11	445	0.414	0.228	0.036	0.032	0.024	0.01	0.022	0.599	0.394	0.133	0.075	0.06	0.026	0.072
A4I600	Putative 60S acidic ribosomal protein P2 [OS=Leishmania infantum]	63	5	616	0.393	0.454	0.205	0.366	0.401	0.526	0.766	0.697	0.552	0.432	0.298	0.432	0.687	0.789
A4IA34	Uncharacterized protein [OS=Leishmania infantum]	37	6	476	0.538	0.14	0.055	0.042	0.01	0.01	0.01	0.428	0.244	0.079	0.037	0.01	0.028	0.27
A4HZB2	phosphotransferase [OS=Leishmania infantum]	27	9	270	0.01	0.01	0.01	0.01	0.01	0.01	0.01	0.137	0.12	0.01	0.01	0.01	0.01	0.055
A4I4W0	putative 60S ribosomal protein L13 [OS=Leishmania infantum]	37	7	476	0.259	0.07	0.074	0.051	0.022	0.038	0.066	0.222	0.191	0.121	0.053	0.052	0.023	0.068
A4I1D2	peptidyl-prolyl cis-trans isomerase [OS=Leishmania infantum]	62	10	796	0.584	0.397	0.222	0.184	0.182	0.343	0.431	1.253	0.618	0.252	0.229	0.269	0.391	0.426
A4HRT1	putative delta-1-pyrroline-5-carboxylate dehydrogenase [OS=Leishmania infantum]	24	12	234	0.585	0.485	0.314	0.314	0.278	0.281	0.346	1.229	0.187	0.297	0.17	0.18	0.204	0.187
A4HVW1	Uncharacterized protein [OS=Leishmania infantum]	38	6	338	0.469	0.395	0.453	0.21	0.202	0.19	0.39	0.739	0.467	0.536	0.44	0.288	0.213	0.233
E9AGM1	60S acidic ribosomal protein P2 [OS=Leishmania infantum]	67	4	235	0.359	0.392	0.38	0.37	0.373	0.362	0.624	0.774	0.597	0.418	0.254	0.451	0.552	0.734
A0A0S1RSH3	Heat shock protein 70 [OS=Leishmania infantum]	38	7	661
A4HWK2	tryparedoxin peroxidase [OS=Leishmania infantum]	49	9	491	0.493	0.365	0.231	0.114	0.089	0.134	0.103	0.694	0.529	0.187	0.138	0.265	0.148	0.175
A4IBL4	Putative cystathione gamma lyase [OS=Leishmania infantum]	29	8	319	0.438	0.257	0.096	0.133	0.081	0.109	0.104	0.738	0.328	0.165	0.06	0.046	0.118	0.088
Q95NF5	Cytosolic peroxiredoxin [OS=Leishmania infantum]	49	9	469	0.258	0.2	0.082	0.09	0.088	0.071	0.059	0.522	0.251	0.158	0.097	0.079	0.055	0.081
A4I993	Putative carboxypeptidase [OS=Leishmania infantum]	30	13	152	0.64	0.463	0.282	0.096	0.078	0.035	0.05	1.2	0.698	0.248	0.085	0.031	0.01	0.01
A4HX65	Uncharacterized protein [OS=Leishmania infantum]	22	13	299	0.418	0.66	0.197	0.184	0.322	0.345	0.326	0.426	0.234	0.172	0.256	0.069	0.236	0.152
E9AHK3	S-adenosylmethionine synthase [OS=Leishmania infantum]	35	12	383	0.674	0.362	0.066	0.045	0.076	0.034	0.077	1.274	0.653	0.128	0.103	0.079	0.034	0.072
A4I8D8	Putative ribosomal protein L3 [OS=Leishmania infantum]	32	12	506	0.308	0.241	0.167	0.187	0.165	0.131	0.154	0.261	0.248	0.187	0.176	0.145	0.164	0.243
A4IBV3	Polyadenylate-binding protein [OS=Leishmania infantum]	28	17	415	0.33	0.305	0.212	0.158	0.135	0.165	0.206	0.414	0.288	0.231	0.201	0.141	0.186	0.182
A4I708	Putative 3,2-trans-enoyl-CoA isomerase, mitochondrial [OS=Leishmania infantum]	25	7	279	0.106	0.117	0.078	0.108	0.049	0.01	0.076	0.327	0.162	0.077	0.033	0.088	0.076	0.083
A4I2S6	Putative T-complex protein 1, beta subunit [OS=Leishmania infantum]	31	14	342	0.462	0.243	0.207	0.487	0.513	0.488	0.447	0.765	0.554	0.295	0.288	0.343	0.335	0.357
E9AHX6	Putative polyubiquitin [OS=Leishmania infantum]	71	6	676	0.286	0.289	0.328	0.215	0.37	0.158	0.158	0.261	0.217	0.352	0.267	0.255	0.315	0.192
A4ICD5	Protein disulfide-isomerase [OS=Leishmania infantum]	35	14	290	0.514	0.432	0.159	0.178	0.086	0.09	0.095	0.581	0.33	0.158	0.101	0.101	0.076	0.069
A4HZI4	40S RIBOSOMAL PROTEIN S6 [OS=Leishmania infantum]	35	8	456	0.117	0.074	0.063	0.014	0.013	0.02	0.022	0.103	0.037	0.043	0.093	0.045	0.029	0.014
E9AHZ7	2,3-bisphosphoglycerate-independent phosphoglycerate mutase [OS=Leishmania infantum]	22	10	187	2.202	1.484	1.543	0.552	0.356	1.275	0.203	0.992	0.799	0.861	2.183	0.951	0.721	0.563
A4HRG4	40S ribosomal protein S7 [OS=Leishmania infantum]	48	10	318	0.063	0.08	0.046	0.048	0.01	0.055	0.051	0.168	0.099	0.072	0.044	0.039	0.031	0.053
A4HW29	Putative calpain-like cysteine peptidase [OS=Leishmania infantum]	46	5	503	0.758	0.89	0.617	0.529	0.617	0.571	0.795	1.117	0.895	0.7	0.526	0.605	0.786	0.79
A4HT78	putative 60S ribosomal protein L7a [OS=Leishmania infantum]	28	7	314	0.137	0.265	0.066	0.14	0.105	0.045	0.042	0.479	0.123	0.031	0.024	0.047	0.052	0.043
A4I0Y8	Putative IgE-dependent histamine-releasing factor [OS=Leishmania infantum]	53	6	269	0.454	0.217	0.337	0.195	0.341	0.205	0.293	0.315	0.188	0.311	0.103	0.136	0.338	0.37
A4I6P8	Putative vacuolar-type proton translocating pyrophosphatase 1 [OS=Leishmania infantum]	15	10	264	0.35	0.116	0.866	0.046	0.047	0.098	0.021	0.299	0.371	0.025	0.096	0.084	0.121	0.056
A4I0S4	Triosephosphate isomerase [OS=Leishmania infantum]	34	7	258	2.832	2.98	2.336	2.434	2.953	2.434	2.397	3.768	3.212	2.092	2.177	2.569	2.582	2.633
A4HWD9	Putative 60S acidic ribosomal protein [OS=Leishmania infantum]	53	3	145	0.454	0.444	0.282	0.27	0.306	0.382	0.447	0.735	0.602	0.44	0.254	0.495	0.428	0.574
A4HV09	pyruvate, phosphate dikinase [OS=Leishmania infantum]	19	15	224	1.359	0.819	1.401	0.56	0.753	0.673	1.513	1.558	0.879	0.711	0.803	0.882	0.647	0.924
E9AHW1	putative RNA-binding protein [OS=Leishmania infantum]	35	9	383	0.266	0.248	0.162	0.139	0.155	0.233	0.244	0.575	0.478	0.223	0.141	0.24	0.305	0.245
A4HXT8	putative 60S ribosomal protein L10A [OS=Leishmania infantum]	42	7	212	0.182	0.172	0.01	0.126	0.21	0.247	0.179	0.147	0.167	0.27	0.014	0.07	0.166	0.143
A4I9I3	malate dehydrogenase [OS=Leishmania infantum]	28	7	226	0.485	0.705	0.646	0.412	0.414	0.441	0.788	0.923	0.424	0.414	1.061	0.365	0.382	0.567
Q9N9V3	Putative ribosomal protein L10 [OS=Leishmania infantum]	40	8	349	0.07	0.026	0.056	0.121	0.16	0.108	0.157	0.129	0.096	0.04	0.01	0.01	0.029	0.089
A4IB88	Putative 60S ribosomal protein L5 [OS=Leishmania infantum]	28	8	299	0.351	0.271	0.172	0.12	0.125	0.185	0.067	0.407	0.26	0.267	0.183	0.125	0.135	0.042
A4I0C2	acetyl-coenzyme A synthetase [OS=Leishmania infantum]	23	11	184	0.537	0.238	0.112	0.176	0.168	0.106	0.168	0.651	0.184	0.145	0.077	0.09	0.158	0.086
A4I218	Putative 40s ribosomal protein s16 [OS=Leishmania infantum]	44	7	301	0.01	0.036	0.1	0.135	0.112	0.029	0.01	0.161	0.467	0.019	0.01	0.045	0.026	0.01
Q6RYT3	tryparedoxin [OS=Leishmania infantum]	47	6	270	0.528	0.538	0.373	0.12	0.155	0.099	0.058	0.891	0.839	0.528	0.113	0.199	0.19	0.189
A4I0F1	Uncharacterized protein [OS=Leishmania infantum]	50	5	248	0.341	0.359	0.234	0.276	0.232	0.29	0.245	0.481	0.314	0.402	0.28	0.348	0.241	0.314
A4I7Z7	superoxide dismutase [OS=Leishmania infantum]	32	4	177
A4HUZ1	Uncharacterized protein [OS=Leishmania infantum]	21	4	118	0.342	0.212	0.217	0.098	0.246	0.418	0.341	0.401	0.264	0.174	0.077	0.294	0.369	0.401
A4I191	RNA-binding protein, putative, UPB2 [OS=Leishmania infantum]	34	4	208	0.476	0.676	0.673	0.442	0.841	0.925	0.772	0.936	0.42	0.32	0.461	0.552	0.571	0.602
A4I2U1	60S acidic ribosomal protein P0 [OS=Leishmania infantum]	29	7	203	0.214	0.108	0.066	0.177	0.254	0.296	0.22	0.292	0.197	0.183	0.201	0.115	0.183	0.198
A4ICY0	stress-inducible protein STI1 homolog [OS=Leishmania infantum]	27	6	180	0.507	0.251	0.132	0.151	0.147	0.281	0.336	0.857	0.327	0.174	0.103	0.099	0.19	0.228
E9AHQ7	Putative heat shock protein [OS=Leishmania infantum]	22	12	131	0.243	0.445	0.444	0.084	0.552	0.196	0.157	0.372	0.187	0.113	0.096	0.336	0.203	0.21
A2CIA0	isocitrate dehydrogenase [NADP] [OS=Leishmania infantum]	24	10	298	0.01	0.22	0.01	0.01	0.01	0.01	0.01	0.205	0.01	0.01	0.01	0.01	0.01	0.01
A4HZ42	Uncharacterized protein [OS=Leishmania infantum]	32	11	215	0.01	0.01	0.01	0.136	0.102	0.01	0.01	0.542	0.01	0.01	0.433	0.01	0.01	0.01
A4IB31	Putative mitochondrial processing peptidase, beta subunit [OS=Leishmania infantum]	21	11	341	0.259	0.102	0.071	0.054	0.019	0.096	0.038	0.501	0.215	0.054	0.044	0.037	0.032	0.03
E9AGQ7	Histone H2B [OS=Leishmania infantum]	46	5	521	0.17	0.123	0.067	0.063	0.041	0.037	0.086	0.324	0.202	0.072	0.06	0.037	0.057	0.082
A4I2T3	Uncharacterized protein [OS=Leishmania infantum]	22	12	246	0.606	0.342	0.627	0.344	0.491	0.126	0.295	0.484	0.124	0.433	0.095	0.507	0.412	0.207
A4I6N1	biotin/lipoate protein ligase-like protein [OS=Leishmania infantum]	24	5	154	0.222	0.327	0.195	0.287	0.39	0.283	0.232	0.473	0.517	0.317	0.373	0.094	0.175	0.174
A4HWJ3	Putative 40S ribosomal protein S3 [OS=Leishmania infantum]	44	10	349	0.234	0.177	0.157	0.121	0.11	0.105	0.073	0.058	0.042	0.153	0.134	0.169	0.133	0.077
A4I672	putative 60S ribosomal protein L9 [OS=Leishmania infantum]	36	7	210	0.098	0.088	0.1	0.175	0.105	0.247	0.287	0.242	0.211	0.096	0.078	0.231	0.11	0.127
A4I1R2	Succinate--CoA ligase [ADP-forming] subunit alpha, mitochondrial [OS=Leishmania infantum]	28	7	235	0.644	0.369	0.191	0.113	0.201	0.097	0.128	1.006	0.607	0.244	0.119	0.161	0.2	0.088
A4HUU6	putative 14-3-3 protein [OS=Leishmania infantum]	43	8	132	0.487	0.41	0.246	0.241	0.099	0.312	0.311	0.705	0.659	0.358	0.234	0.334	0.237	0.212
A4IB24	Putative ubiquitin-conjugating enzyme e2 [OS=Leishmania infantum]	45	5	166	0.338	0.141	0.079	0.01	0.01	0.01	0.166	0.459	0.408	0.01	0.01	0.198	0.109	0.221
A4HVQ1	Putative 40s ribosomal protein s4 [OS=Leishmania infantum]	21	11	370	0.146	0.107	0.138	0.13	0.064	0.098	0.103	0.187	0.143	0.109	0.068	0.081	0.12	0.083
A0A142BXU6	glucose-6-phosphate isomerase [OS=Leishmania infantum]	16	9	164	0.567	0.361	0.027	0.079	0.084	0.153	0.233	1.054	0.601	0.201	0.479	0.01	0.281	0.146
A4ICP1	putative 40S ribosomal protein S18 [OS=Leishmania infantum]	34	6	336	0.117	0.119	0.047	0.025	0.047	0.04	0.045	0.177	0.095	0.063	0.039	0.038	0.03	0.035
A4IDA9	14-3-3 protein-like protein [OS=Leishmania infantum]	34	7	209	0.423	0.176	0.096	0.061	0.021	0.015	0.028	0.395	0.186	0.115	0.192	0.029	0.045	0.017
A4I1F4	Aldehyde dehydrogenase, mitochondrial [OS=Leishmania infantum]	22	10	158	0.11	0.137	0.133	0.096	0.038	0.054	0.071	0.268	0.148	0.134	0.1	0.045	0.056	0.057
A4I8F2	putative chaperonin alpha subunit [OS=Leishmania infantum]	22	11	165	1.48	1.317	1.421	1.686	2.258	1.664	1.6	1.196	1.622	1.072	2.345	1.518	1.524	1.717
A4I1L9	Pyruvate dehydrogenase E1 component subunit beta [OS=Leishmania infantum]	18	6	123	0.182	0.181	0.371	0.051	0.146	0.626	0.167	0.254	0.051	0.069	0.165	0.048	0.058	0.141
A4IDG8	phosphomannomutase [OS=Leishmania infantum]	16	4	178	0.566	0.301	0.157	0.132	0.167	0.084	0.169	0.83	0.179	0.265	0.079	0.104	0.221	0.225
A4HUS2	putative seryl-tRNA synthetase [OS=Leishmania infantum]	22	10	144	0.297	0.231	0.164	0.044	0.128	0.152	0.172	0.836	0.239	0.072	0.083	0.121	0.202	0.3
A4HVG8	Uncharacterized protein [OS=Leishmania infantum]	29	4	381	100	0.082	0.051	100	0.036	0.042	0.14	0.633	0.139	0.032	0.079	0.039	0.063	0.066
A4IBR8	putative 60S ribosomal protein L23 [OS=Leishmania infantum]	56	7	240	0.573	0.554	0.301	0.342	0.206	0.617	0.149	2.208	0.743	0.882	1.214	1.19	0.403	0.486
A4I3W2	Eukaryotic translation initiation factor 3 subunit E [OS=Leishmania infantum]	26	9	134	0.01	0.01	0.01	0.01	0.01	0.01	0.01	0.361	0.268	0.346	0.01	0.01	0.182	0.335
A4HSP6	Uncharacterized protein [OS=Leishmania infantum]	15	9	116	0.268	0.473	0.254	0.204	0.369	0.296	0.258	0.525	0.42	0.337	0.359	0.286	0.279	0.356
A4HU29	putative eukaryotic translation initiation factor 2 subunit [OS=Leishmania infantum]	28	9	108	0.454	0.535	0.599	0.425	0.262	0.437	0.594	0.445	0.187	0.321	0.276	0.223	0.453	0.594
A4I7Q0	Uncharacterized protein [OS=Leishmania infantum]	11	6	232	0.444	0.33	0.125	0.08	0.138	0.145	0.166	0.47	0.431	0.219	0.238	0.213	0.213	0.296
A4HT92	putative 40S ribosomal protein S9 [OS=Leishmania infantum]	36	8	436	0.102	0.075	0.032	0.032	0.012	0.01	0.01	0.129	0.101	0.048	0.027	0.015	0.01	0.01
A4I7Z8	superoxide dismutase [OS=Leishmania infantum]	25	4	159
A4I058	putative endoribonuclease L-PSP (pb5) [OS=Leishmania infantum]	22	3	99	0.401	0.387	0.249	0.362	0.271	0.177	0.26	0.694	0.601	0.481	0.374	0.335	0.243	0.118
A4HY43	ADP,ATP carrier protein 1, mitochondrial [OS=Leishmania infantum]	20	7	407	0.38	0.481	0.067	0.039	0.035	0.402	0.119	0.256	0.383	0.358	0.17	0.25	0.235	0.452
A4HST1	Putative 60S ribosomal protein L19 [OS=Leishmania infantum]	18	4	131	0.746	0.511	0.461	0.398	0.391	0.426	0.53	0.695	0.422	0.322	0.311	0.451	0.283	0.534
A4HSQ5	Proteasome subunit beta type [OS=Leishmania infantum]	15	3	132	0.185	0.519	0.271	0.01	0.01	0.01	0.01	0.886	0.76	0.824	0.01	0.01	0.01	0.01
A4HWX3	Transaldolase [OS=Leishmania infantum]	16	5	108	0.164	0.145	0.086	0.173	0.069	0.098	0.071	0.425	0.25	0.153	0.094	0.091	0.091	0.11
A4HTP3	Uncharacterized protein [OS=Leishmania infantum]	33	10	99	0.034	0.035	0.01	0.01	0.01	0.01	0.01	0.49	0.019	0.017	0.025	0.01	0.014	0.01
E9AHE8	Putative small GTP-binding protein Rab1 [OS=Leishmania infantum]	44	8	141	0.347	0.327	0.252	0.234	0.755	0.377	0.134	0.383	0.108	0.109	0.144	0.057	0.133	0.148
A4HZF8	putative RNA helicase [OS=Leishmania infantum]	17	9	117	0.297	0.391	0.19	0.107	0.101	0.01	0.163	0.316	0.269	0.332	0.253	0.188	0.194	0.041
A4HUX3	putative aminopeptidase [OS=Leishmania infantum]	16	8	209	0.169	0.202	0.174	0.134	0.097	0.096	0.234	0.27	0.144	0.12	0.149	0.077	0.086	0.133
Q2PD92	aspartate aminotransferase [OS=Leishmania infantum]	17	7	203	0.817	0.423	0.528	0.699	0.353	0.734	0.613	1.144	1.105	0.824	0.465	0.466	0.353	0.576
E9AGQ8	40S ribosomal protein S2 [OS=Leishmania infantum]	27	7	357	0.081	0.083	0.077	0.054	0.049	0.044	0.049	0.133	0.087	0.042	0.092	0.068	0.046	0.033
A4IDM5	Uncharacterized protein [OS=Leishmania infantum]	27	4	87	0.056	0.437	0.014	0.076	0.087	0.1	0.187	0.709	0.854	0.107	0.627	0.203	0.468	0.847
A4HZ53	putative la RNA binding protein [OS=Leishmania infantum]	24	9	200	1.047	0.544	0.239	0.262	0.504	0.498	0.682	1.03	0.732	0.935	0.383	0.294	0.195	0.165
A4HVI5	putative 60S ribosomal protein L18 [OS=Leishmania infantum]	11	2	259	0.396	0.112	1.705	0.035	1.22	1.023	0.159	2.892	0.169	0.167	0.069	0.036	1.429	0.107
A4I7P2	Putative RNA binding protein [OS=Leishmania infantum]	22	4	214	0.096	0.072	0.034	0.01	0.01	0.01	0.01	0.203	0.044	0.04	0.01	0.027	0.01	0.01
A4HSC2	Actin [OS=Leishmania infantum]	19	6	182	0.01	0.01	0.01	0.01	0.01	0.01	0.01	0.302	0.087	0.01	0.01	0.01	0.01	0.01
A4I0H8	T-complex protein 1 subunit gamma [OS=Leishmania infantum]	20	10	154	1.081	0.787	0.933	0.965	0.779	0.696	0.804	0.213	0.257	0.311	1.105	0.382	0.389	0.852
A4IDX6	putative isoleucyl-tRNA synthetase [OS=Leishmania infantum]	11	12	135	0.304	0.01	0.01	0.415	0.01	0.01	0.01	0.378	0.408	0.646	0.01	0.466	0.533	0.01
A4I765	Putative calreticulin [OS=Leishmania infantum]	16	7	265	0.586	0.342	0.382	0.342	0.766	0.94	0.536	0.714	0.394	0.242	0.234	0.404	0.664	0.456
A4I011	putative 40S ribosomal protein L14 [OS=Leishmania infantum]	20	5	293	0.359	0.128	0.286	0.225	0.203	0.196	0.22	0.279	0.173	0.207	0.087	0.098	0.132	0.164
A4I076	putative NADP-dependent alcohol dehydrogenase [OS=Leishmania infantum]	22	7	177	1.292	0.546	0.166	0.17	0.137	0.393	0.569	2.42	0.523	0.334	0.23	0.085	0.408	0.604
A4I5Z0	Uncharacterized protein [OS=Leishmania infantum]	22	6	150	0.138	0.058	0.068	0.01	0.01	0.025	0.108	0.222	0.126	0.01	0.029	0.04	0.01	0.104
Q9N9V2	Nascent polypeptide associated complex homologue, alpha chain [OS=Leishmania infantum]	39	4	183	0.286	0.248	0.093	0.204	0.193	0.224	0.328	0.49	0.37	0.298	0.01	0.238	0.272	0.362
A4I3X4	Putative vacuolar ATP synthase subunit b [OS=Leishmania infantum]	20	8	148	1.383	0.758	1.922	0.474	3.38	2.789	0.272	1.079	0.747	0.757	0.01	0.609	1.311	0.609
I3VJT5	6-phosphogluconate dehydrogenase, decarboxylating [OS=Leishmania infantum]	12	5	208	0.245	0.345	0.308	0.099	0.177	0.053	0.044	0.508	0.08	0.282	0.215	0.725	0.092	0.01
A4ICN5	Putative 40s ribosomal protein S10 [OS=Leishmania infantum]	20	3	195	0.126	0.072	0.041	0.01	0.01	0.05	0.01	0.167	0.138	0.058	0.01	0.01	0.01	0.01
A4I1P9	putative 2,4-dihydroxyhept-2-ene-1,7-dioic acid aldolase [OS=Leishmania infantum]	11	3	128	0.809	0.836	0.453	0.244	0.01	0.01	0.01	1.203	0.919	0.585	0.181	0.01	0.01	0.01
A4HRV4	Putative 60S acidic ribosomal protein P2 [OS=Leishmania infantum]	32	1	6
A4I2Z3	Putative trypanothione synthetase [OS=Leishmania infantum]	11	7	129	0.367	0.231	0.01	0.01	0.01	0.01	0.01	0.658	0.128	0.01	0.01	0.01	0.01	0.01
A4HWJ8	60S ribosomal protein L6 [OS=Leishmania infantum]	36	7	324	0.139	0.054	0.048	0.039	0.01	0.025	0.01	0.108	0.01	0.067	0.01	0.046	0.01	0.01
A4I212	Glutathione peroxidase [OS=Leishmania infantum]	24	4	159	0.377	0.229	0.089	0.1	0.179	0.15	0.127	0.8	0.46	0.198	0.283	0.149	0.138	0.08
A4IBY7	Uncharacterized protein [OS=Leishmania infantum]	22	5	178	0.495	0.418	0.241	0.254	0.287	0.35	0.408	0.936	0.431	0.29	0.196	0.261	0.42	0.47
E9AGX7	T-complex protein 1 subunit delta [OS=Leishmania infantum]	19	9	103	0.792	0.796	0.559	0.72	0.524	0.896	0.934	0.593	0.871	0.789	0.128	0.737	1.061	0.584
A4I4W5	ATP-dependent 6-phosphofructokinase [OS=Leishmania infantum]	18	10	231	0.53	0.411	0.362	0.375	0.309	0.332	0.342	0.905	0.391	0.591	0.365	0.366	0.349	0.337
A4HX29	putative cytochrome c [OS=Leishmania infantum]	32	4	340	0.639	0.296	0.216	0.233	0.181	0.118	0.161	0.79	0.526	0.419	0.178	0.324	0.111	0.277
A4HZS1	Putative 40S ribosomal protein S15 [OS=Leishmania infantum]	11	1	107	0.355	0.123	0.01	0.01	0.01	0.01	0.01	0.195	0.089	0.01	0.015	0.01	0.044	0.01
A4HWC9	Putative ribonucleoprotein p18, mitochondrial [OS=Leishmania infantum]	28	5	265	0.01	0.537	0.421	0.365	0.33	0.41	0.571	0.632	0.704	0.552	0.01	0.338	0.611	0.764
A4ICD2	putative T-complex protein 1, theta subunit [OS=Leishmania infantum]	20	10	102	0.435	0.536	0.329	0.383	0.558	0.371	0.588	0.554	0.548	0.404	0.511	0.503	0.638	0.534
A4IA29	Uncharacterized protein [OS=Leishmania infantum]	27	4	42	1.335	1.549	0.908	1.309	1.752	2.843	100	1.468	2.167	1.693	1.274	0.852	0.89	1.958
A4IBB3	kinetoplastid membrane protein-11 [OS=Leishmania infantum]	36	5	564	1.105	1.019	0.877	1.012	0.972	1.041	1.506	1.406	1.234	0.979	1.142	1.109	1.451	1.409
A4HWB9	putative 60S ribosomal protein L13a [OS=Leishmania infantum]	24	5	137	0.393	0.295	0.152	0.087	0.082	0.08	0.105	0.763	0.21	0.136	0.01	0.068	0.01	0.071
A4I0M7	putative 60S ribosomal protein L17 [OS=Leishmania infantum]	28	5	233	0.367	0.382	0.211	0.189	0.23	0.141	0.139	0.454	0.412	0.322	0.208	0.167	0.137	0.149
A4I0B5	Uncharacterized protein [OS=Leishmania infantum]	9	5	35	0.556	0.01	0.402	0.591	0.01	0.01	0.01	0.784	0.742	0.688	0.01	0.386	0.01	0.442
A4I5V1	small glutamine-rich tetratricopeptide repeat protein [OS=Leishmania infantum]	18	5	69	0.507	0.497	0.305	0.29	0.301	0.288	0.479	0.704	0.651	0.505	0.571	0.544	0.511	0.516
E9AHH9	putative ribosomal protein S20 [OS=Leishmania infantum]	38	4	228	0.154	0.264	0.09	0.169	0.606	0.098	0.21	0.237	0.132	0.151	0.186	0.135	0.152	0.112
Q9N9V5	putative 40S ribosomal protein S33 [OS=Leishmania infantum]	36	3	172	0.133	0.169	0.124	0.135	0.21	0.249	0.149	0.227	0.288	0.202	0.166	0.224	0.197	0.252
A4I1B7	Uncharacterized protein [OS=Leishmania infantum]	22	7	90	0.218	0.287	0.161	0.254	0.127	0.238	0.319	1.225	0.167	0.442	0.331	1.012	0.193	0.446
A4I484	Uncharacterized protein [OS=Leishmania infantum]	12	3	95	0.705	0.48	0.338	0.19	0.277	0.302	0.418	0.886	0.684	0.292	0.324	0.257	0.303	0.679
Q95U89	peroxidoxin [OS=Leishmania infantum]	27	5	188	0.48	0.272	0.105	0.064	0.037	0.029	0.038	0.687	0.364	0.149	0.089	0.035	0.019	0.01
A4HWD0	Putative ribonucleoprotein p18, mitochondrial [OS=Leishmania infantum]	28	5	278	0.01	0.01	0.01	0.01	0.524	0.428	0.436	0.478	0.01	0.01	0.01	0.296	0.524	0.358
A4HZ73	putative 60S ribosomal protein L36 [OS=Leishmania infantum]	27	3	241	0.1	0.09	0.01	0.01	0.01	0.01	0.01	0.198	0.146	0.01	0.01	0.01	0.01	0.01
A4HW98	histone H4 [OS=Leishmania infantum]	30	3	228			0.043			0.01		100		100		0.01	100	0.01
A4I294	proline dehydrogenase [OS=Leishmania infantum]	20	10	167	0.746	0.489	0.71	0.757	0.772	0.483	0.437	0.658	0.22	0.262	0.118	0.308	0.554	0.592
A4HSQ3	peptidyl-prolyl cis-trans isomerase [OS=Leishmania infantum]	30	5	159	0.377	0.19	0.515	0.055	0.208	0.49	0.059	0.98	0.489	0.246	0.026	0.11	0.301	0.298
A4I7R7	putative chaperonin containing t-complex protein [OS=Leishmania infantum]	21	11	166	0.511	1.011	0.561	0.73	1.356	0.701	0.472	0.31	0.574	0.565	0.379	0.901	0.647	0.798
A4I650	40S ribosomal protein S14 [OS=Leishmania infantum]	33	5	161		100	0.209							100
A4HYI5	inosine-5'-monophosphate dehydrogenase [OS=Leishmania infantum]	16	7	79	0.433	0.499	0.273	0.156	0.237	0.1	0.042	0.339	0.188	0.152	0.082	0.101	0.266	0.067
A4I114	Putative 60S ribosomal protein L26 [OS=Leishmania infantum]	29	4	132	0.141	0.118	0.052	0.037	0.047	0.158	0.029	0.307	0.152	0.031	0.144	0.033	0.01	0.031
A4IAS5	60S ribosomal protein L30 [OS=Leishmania infantum]	46	4	221	0.03	0.173	0.027	0.029	0.065	0.01	0.019	0.287	0.049	0.046	0.082	0.06	0.063	0.051
A4I2T4	putative arginyl-tRNA synthetase [OS=Leishmania infantum]	11	8	147	0.9	0.866	0.76	0.871	0.919	0.919	0.827	0.808	0.826	0.823	0.573	0.757	0.792	0.761
A4I8K8	putative 60S ribosomal protein L2 [OS=Leishmania infantum]	28	5	237	0.103	0.106	0.145	0.06	0.076	0.028	0.103	0.155	0.103	0.14	0.117	0.039	0.045	0.037
A4I3H3	40S ribosomal protein S14 [OS=Leishmania infantum]	33	5	162
A4HW82	Putative Inositol-3-phosphate synthase [OS=Leishmania infantum]	20	6	125	0.954	0.805	0.499	0.689	0.771	0.775	0.591	1.42	1.292	0.984	0.638	0.745	0.607	0.606
A4HSP4	histone H4 [OS=Leishmania infantum]	30	3	154	0.072	0.075	0.043	0.01	0.01	0.01	0.01	0.164	0.105	0.062	0.049	0.044	0.01	0.01
A4I4C9	putative lipophosphoglycan biosynthetic protein [OS=Leishmania infantum]	6	5	143	0.169	0.163	0.821	0.12	0.01	0.01	0.01	0.408	0.197	0.01	0.01	0.01	0.01	0.01
A4HRY4	Putative elongation initiation factor 2 alpha subunit [OS=Leishmania infantum]	24	9	102	0.321	0.341	0.25	0.236	0.423	0.01	0.306	0.348	0.189	0.27	0.178	0.229	0.148	0.231
A4I341	putative heat shock protein DnaJ [OS=Leishmania infantum]	19	8	161	0.155	0.425	0.448	0.383	0.521	0.422	0.493	0.617	0.194	0.32	0.293	0.37	0.425	0.498
A4HVN8	putative leucyl-tRNA synthetase [OS=Leishmania infantum]	7	8	84	0.773	0.761	0.303	0.411	0.31	0.558	0.525	1.653	0.908	0.649	0.578	0.588	0.721	0.76
A4IAX3	Putative proteasome activator protein pa26 [OS=Leishmania infantum]	27	5	174	0.18	0.432	0.374	0.174	0.372	0.392	0.173	0.187	0.55	0.139	0.47	0.405	0.134	0.791
A4I3Y8	putative 40S ribosomal protein S17 [OS=Leishmania infantum]	37	6	269	0.132	0.096	0.099	0.066	0.085	0.085	0.057	0.136	0.099	0.077	0.04	0.028	0.034	0.075
A4I7Q4	60S ribosomal protein L18a [OS=Leishmania infantum]	25	4	147	0.059	0.01	0.01	0.01	0.01	0.01	0.01	0.117	0.087	0.01	0.01	0.01	0.01	0.01
A4HSL8	dipeptidyl peptidase 3 [OS=Leishmania infantum]	15	7	86	1.409	1.036	1.33	0.776	0.983	1.023	1.028	1.607	1.038	1.287	0.996	0.988	0.989	1.066
A4IB55	Putative reiske iron-sulfur protein [OS=Leishmania infantum]	19	4	61	0.01	0.325	1.07	0.227	0.01	0.01	0.01	0.467	0.478	0.16	0.135	0.14	0.01	0.01
A4I584	Uncharacterized protein [OS=Leishmania infantum]	19	5	73	0.276	0.166	0.205	0.074	0.093	0.113	0.389	0.511	0.261	0.136	0.096	0.12	0.194	0.203
A4I9W4	Uncharacterized protein [OS=Leishmania infantum]	25	4	126	0.444	0.212	0.161	0.197	0.371	0.524	0.618	0.83	0.157	0.222	0.356	0.456	0.557	0.931
A4I116	40S ribosomal protein S8 [OS=Leishmania infantum]	20	3	100	0.01		0.01	0.01	0.01	0.01	0.01	0.138				0.01	0.01
A4IA61	regulatory subunit of protein kinase a-like protein [OS=Leishmania infantum]	13	6	40	0.01	0.01	0.01	0.01	0.01	0.01	0.01	0.876	0.512	0.676	0.434	0.01	0.453	0.709
A4I890	Putative ribosomal protein L27 [OS=Leishmania infantum]	32	5	244	0.144	0.115	0.131	0.099	0.13	0.173	0.135	0.248	0.091	0.133	0.04	0.113	0.171	0.111
A4HWU4	putative 60S ribosomal protein L21 [OS=Leishmania infantum]	20	3	178	0.176	0.066	0.207	0.096	0.098	0.112	0.046	0.124	0.173	0.1	0.061	0.09	0.027	0.06
A4HT18	coproporphyrinogen III oxidase [OS=Leishmania infantum]	16	4	108
E9AHW0	putative 60S ribosomal protein L12 [OS=Leishmania infantum]	30	3	99	0.456	2.282	0.725	0.497	0.933	0.689	0.893	0.276	0.342	0.245	0.252	0.357	0.342	0.532
A4I5A2	GrpE protein homolog [OS=Leishmania infantum]	17	3	56	0.429	0.833	0.508	0.399	0.583	0.652	0.542	1.174	1.493	0.722	0.813	0.816	0.926	0.539
A4HXK6	putative translation initiation factor [OS=Leishmania infantum]	14	11	125	0.01	0.054	0.126	0.01	0.01	0.01	0.188	0.246	0.01	0.01	0.01	0.01	0.01	0.01
A4HX45	putative kinesin [OS=Leishmania infantum]	2	1	82	0.467	0.513	1.113	0.442	0.527	0.76	0.586	1.874	0.543	0.694	1.098	0.891	0.485	0.664
A4I7G5	Uncharacterized protein [OS=Leishmania infantum]	17	8	110	0.314	0.722	0.431	100		0.347	0.181	0.251	100	0.216	0.01	0.449		0.01
A4HY08	putative pyruvate dehydrogenase E1 component alpha subunit [OS=Leishmania infantum]	16	6	123	34.201	100	28.463	100	36.599	100	100	100	100	100	100	100	100	100
A4HXU5	citrate synthase [OS=Leishmania infantum]	14	5	64	0.633	0.784	0.15	0.737	0.395	0.579	0.742	0.379	0.01	0.656	1.138	0.699	0.277	0.406
A4HY91	glycosomal malate dehydrogenase [OS=Leishmania infantum]	18	5	139	0.01					0.01		0.172	0.01		0.01		0.01	0.01
E9AH20	Uncharacterized protein [OS=Leishmania infantum]	21	2	118	0.663	0.01	0.01	0.607	0.01	0.359	0.501	0.715	0.01	0.01	0.01	0.609	0.796	0.729
A4IBS4	Putative T-complex protein 1, eta subunit [OS=Leishmania infantum]	14	7	103	1.056	0.966	0.987	0.848	0.779	0.951	1.764	0.945	1.102	1.066	1.246	0.605	0.636	0.62
A4IE04	Uncharacterized protein [OS=Leishmania infantum]	19	6	114	0.01	0.01	0.01	0.01	0.01	0.01	0.01	0.424	0.162	0.01	0.01	0.01	0.01	0.01
A4HUY7	putative 40S ribosomal protein S21 [OS=Leishmania infantum]	9	2	48	0.202	0.064	0.086	0.018	0.071	0.255	0.025	0.15	0.192	0.042	0.01	0.053	0.023	0.018
A4IC14	Cyclophilin 40 [OS=Leishmania infantum]	17	5	60
A4HV06	40S ribosomal protein S5 [OS=Leishmania infantum]	23	3	184
A4IDT2	Uncharacterized protein [OS=Leishmania infantum]	7	6	140	0.356	0.199	0.333	0.189	0.228	0.194	0.372	0.162	0.01	0.138	0.086	0.297	0.263	0.442
A4I3X3	dihydrolipoamide acetyltransferase component of pyruvate dehydrogenase complex [OS=Leishmania infantum]	12	5	139	0.162	0.154	0.125	0.092	0.102	0.086	0.089	0.326	0.261	0.087	0.057	0.068	0.053	0.052
A4HSK5	S-methyl-5'-thioadenosine phosphorylase [OS=Leishmania infantum]	18	6	146	2.111	2.868	2.203	2.267	2.532	2.519	2.478	1.501	1.694	2.39	0.343	2.704	2.668	2.585
A4IE56	Putative oxidoreductase [OS=Leishmania infantum]	20	6	105	0.393	1.601	0.492	0.549	0.858	0.486	0.714	0.548	1.123	0.01	0.01	0.651	0.44	0.574
A4I2C4	Uncharacterized protein [OS=Leishmania infantum]	7	4	60	0.922	0.633	0.393	0.813	0.7	0.737	1.472	2.276	1.684	1.519	0.817	1.142	1.06	2.159
A4I7R1	Uncharacterized protein [OS=Leishmania infantum]	8	7	55	1.633	0.913	2.121	100	1.761	1.927	0.643	1.521	0.624	100	100	3.408	0.98	100
A4HTB3	splicing factor ptsr1-like protein [OS=Leishmania infantum]	25	7	133	0.143	0.089	0.189	0.122	0.093	0.073	0.082	0.266	0.152	0.075	0.086	0.093	0.086	0.053
A4ICD8	putative Eukaryotic translation initiation factor 3 subunit 8 [OS=Leishmania infantum]	12	8	61
E9AGK2	Putative chaperonin TCP20 [OS=Leishmania infantum]	9	3	51
A4HUJ9	Histone H3 [OS=Leishmania infantum]	22	3	162	0.716	0.52	1.005	1.469	1.388	100	1.384	0.127	0.774	0.424	0.362	1.622	0.67	1.553
A4HWV9	putative Histone H3 [OS=Leishmania infantum]	22	3	185	0.01	0.05		0.01	0.01	100	0.01	0.154	0.01	0.026	0.01	0.01	0.01	0.01
A4HT33	putative ATP-dependent DEAD/H RNA helicase [OS=Leishmania infantum]	12	6	125
A4I608	Putative glutamyl-tRNA synthetase [OS=Leishmania infantum]	10	7	91	0.01	0.01	0.01	1.453	2.156	0.01	0.01	0.416	0.191	0.01	0.01	0.01	0.01	0.01
A4HUG3	Glycerol-3-phosphate dehydrogenase [NAD(+)] [OS=Leishmania infantum]	12	3	59	0.239	0.193	0.186	0.118	0.01	0.01	0.501	0.565	0.396	0.219	0.127	0.14	0.118	0.01
E9AGU0	Phosphoglycerate kinase [OS=Leishmania infantum]	18	7	133
A4HYI1	peptidylprolyl isomerase [OS=Leishmania infantum]	16	6	45	0.387	0.558	0.212	0.263	0.221	0.353	0.275	0.229	0.198	0.194	2.722	0.165	0.218	0.115
A4ICJ9	putative transitional endoplasmic reticulum ATPase [OS=Leishmania infantum]	14	7	56
A4HVS0	ubiquitin-conjugating enzyme-like protein [OS=Leishmania infantum]	27	3	106	0.331	0.446	0.271	0.01	0.247	0.01	0.01	0.414	0.227	0.234	0.01	0.01	0.01	0.01
A4IA13	putative asparaginyl-tRNA synthetase [OS=Leishmania infantum]	8	5	99	0.578	0.383	0.398	0.317	0.171	0.277	0.298	0.568	0.37	0.225	0.16	0.198	0.19	0.309
A4HW58	putative kinesin K39 [OS=Leishmania infantum]	39	6	106	0.054	0.151	0.211	0.398	0.324	0.419	0.491	0.245	0.589	0.781	0.978	0.617	0.462	0.619
A4I3V7	putative glycosomal membrane protein [OS=Leishmania infantum]	29	7	194	0.668	0.514	0.416	0.413	0.755	0.69	0.886	0.322	0.201	0.276	0.358	0.451	0.304	0.373
A4HY61	putative 40S ribosomal protein S13 [OS=Leishmania infantum]	28	5	390	0.132	0.134	0.058	0.05	0.06	0.052	0.052	0.384	0.142	0.11	0.055	0.055	0.047	0.055
A4I0R5	malic enzyme [OS=Leishmania infantum]	9	4	97	0.055	0.079	0.098	0.078	0.083	0.094	0.085	0.072	0.096	0.069	0.01	0.094	0.058	0.01
A4HWN5	Putative ribosomal protein S6 [OS=Leishmania infantum]	19	2	99	0.01	0.478	0.01	0.01	0.01	0.01	0.01	0.766	0.432	0.01	0.01	0.306	0.482	0.34
A4I935	peptidyl-prolyl cis-trans isomerase [OS=Leishmania infantum]	16	5	182	0.903	0.554	0.263	0.409	0.347	0.229	0.447	0.885	0.331	0.299	0.29	0.205	0.381	0.357
A4I4A3	ADF/Cofilin [OS=Leishmania infantum]	32	3	70		100		100	100	1.692				1.369	100	0.01	100	0.236
A4HS42	60S ribosomal protein L11 (L5, L16) [OS=Leishmania infantum]	11	2	177	0.044	0.058	0.01	0.01	0.01	0.01	0.01	0.119	0.042	0.036	0.01	0.033	0.01	0.01
A4HUJ7	Putative nuclear transport factor 2 [OS=Leishmania infantum]	19	2	98	0.695	0.893	0.241	0.312	0.121	0.01	0.01	1.201	0.761	0.623	0.294	0.234	0.01	0.01
A4HUC9	Putative nucleolar protein [OS=Leishmania infantum]	12	4	54	0.314	0.153	0.01	0.01	0.01	0.01	0.01	0.407	0.252	0.01	0.01	0.01	0.01	0.01
A4HUB4	Putative Ribosomal protein L35A [OS=Leishmania infantum]	25	4	156	0.115	0.099	0.038	0.01	0.012	0.01	0.028	0.2	0.17	0.098	0.041	0.056	0.029	0.036
A4ID74	40S ribosomal protein S24 [OS=Leishmania infantum]	15	2	108	0.11	0.218	0.119	0.179	0.112	0.116	0.137	0.115	0.404	0.084	0.153	0.164	0.134	0.246
A4I841	Uncharacterized protein [OS=Leishmania infantum]	16	3	56	0.01	0.196	0.12	0.267	0.775	0.01	0.327	0.362	0.151	0.01	0.01	0.199	0.224	0.392
A4IE18	Uncharacterized protein [OS=Leishmania infantum]	7	5	86	0.129	0.126	0.111	0.22	0.125	0.103	0.128	0.164	0.356	0.362	0.151	0.133	0.165	0.209
A4I8S7	Uncharacterized protein [OS=Leishmania infantum]	29	3	102	0.145	0.101	0.26	0.01	0.01	0.171	0.154	0.477	0.127	0.01	0.095	0.109	0.132	0.146
A4IB12	Putative NADH-dependent fumarate reductase [OS=Leishmania infantum]	7	7	78
A4I115	Transketolase [OS=Leishmania infantum]	8	5	109	0.32	1.044	0.099	0.144	0.01	0.511	0.25	1.852	1.001	0.01	0.336	0.01	0.975	0.881
E9AHB0	Putative 60s ribosomal protein l7 [OS=Leishmania infantum]	18	5	136
A4HTK4	Translation initiation factor-like protein [OS=Leishmania infantum]	18	7	117	0.168	0.152	1.155	0.239	0.01	0.01	0.111	0.192	0.134	0.01	0.01	0.235	0.178	0.01
A4HRR9	Dipeptylcarboxypeptidase [OS=Leishmania infantum]	8	4	41	0.526	0.452	0.01	0.01	0.292	0.681	100	0.5	0.331	0.175	0.01	0.01	0.01	0.362
A4HSZ7	protein disulfide isomerase [OS=Leishmania infantum]	19	3	114	0.49	0.393	0.179	0.01	0.139	0.217	0.586	1.209	1.761	0.309	0.242	0.177	0.139	0.229
A4HY10	Putative 60S ribosomal protein L34 [OS=Leishmania infantum]	12	2	158	0.071	0.053	0.056	0.025	0.014	0.017	0.021	0.135	0.117	0.078	0.049	0.013	0.024	0.017
A4I507	Alkyldihydroxyacetonephosphate synthase [OS=Leishmania infantum]	9	4	67	3.193	3.798	4.3	2.406	2.926	2.147	3.589	4.343	6.67	3.59	4.856	6.691	4.234	3.222
A4I3C8	40S ribosomal protein S26 [OS=Leishmania infantum]	22	2	114	0.122	0.01	0.01	0.01	0.01	0.01	0.01	0.371	0.01	0.01	0.01	0.01	0.01	0.01
A4I000	putative centrin [OS=Leishmania infantum]	19	3	111	0.724	1.009	0.771	0.664	0.661	0.631	0.63	1.144	1.076	1.139	0.836	0.959	1.064	1.059
A4I5Z4	putative valyl-tRNA synthetase [OS=Leishmania infantum]	8	6	38	0.328	0.01	0.01	0.01	0.01	0.01	0.01	0.271	0.01	0.01	0.01	0.01	0.01	0.01
A4HVY8	Uncharacterized protein [OS=Leishmania infantum]	13	4	66		100	0.213	100		100	100	100		100	100	100	100	100
A4IBQ9	Putative Gim5A protein [OS=Leishmania infantum]	36	6	90	0.622	0.213	100	0.148	0.01	0.175	0.116	0.366	0.325	0.197	0.179	100	0.133	0.112
A4I9N9	Uncharacterized protein [OS=Leishmania infantum]	32	5	193	0.368	0.107	0.033	0.439	0.325	0.278	0.371	0.415	0.258	1.001	0.598	0.518	0.211	0.792
A4HTZ8	Oligopeptidase bwith=GeneDB:LmjF09.0770 [OS=Leishmania infantum]	9	6	110	0.89	1.951	0.362	0.088	0.43	0.563	0.01	1.479	0.482	1.501	0.614	0.08	0.01	0.01
A4I9K5	putative eukaryotic translation initiation factor 5 [OS=Leishmania infantum]	14	6	75	0.882	0.01	0.329	0.881	0.457	0.408	0.358	0.493	100	0.414	0.608	0.959	0.628	0.424
A4HSG7	Uncharacterized protein [OS=Leishmania infantum]	15	3	58	0.23	0.01	0.01	0.01	0.01	0.01	0.01	0.396	0.162	0.01	0.01	0.01	0.01	0.01
A4IDD1	Putative universal minicircle sequence binding protein [OS=Leishmania infantum]	45	3	56		0.01	0.01	0.01	0.378	0.307	0.158	100	0.01	0.262	0.141	0.458	0.01	0.604
Q9GNZ8	Proteasome subunit alpha type [OS=Leishmania infantum]	16	4	71	0.452	0.671	0.376	0.385	0.242	0.157	0.236	1.115	1.154	0.94	0.518	0.229	0.363	0.01
A4HWM6	Putative nucleolar RNA binding protein [OS=Leishmania infantum]	18	5	35	0.724	1.652	0.076	0.026	0.01	0.141	0.529	0.121	0.389	0.591	0.057	0.015	1.399	0.049
A4I307	Uncharacterized protein [OS=Leishmania infantum]	22	3	78
A4I8F1	glucosamine-6-phosphate isomerase [OS=Leishmania infantum]	10	3	77	1.567	1.397	0.845	1.177	0.99	1.169	1.116	0.613	0.47	0.48	0.932	1.214	0.801	0.849
A4HYN0	Putative calpain-like cysteine peptidase [OS=Leishmania infantum]	10	6	75	0.232	0.073	0.093	0.063	0.01	0.01	0.139	0.759	0.151	0.109	0.01	0.188	0.165	0.01
E9AH70	Succinate dehydrogenase [ubiquinone] flavoprotein subunit, mitochondrial [OS=Leishmania infantum]	5	3	27	0.627	0.325	0.129	0.318	0.17	0.161	0.2	0.369	0.207	0.56	0.923	0.289	0.242	0.308
A4HZI3	Putative ATP synthase F1 subunit gamma protein [OS=Leishmania infantum]	18	6	39
A4IBR5	putative 60S ribosomal protein L27A/L29 [OS=Leishmania infantum]	19	3	211	100	2.472	0.269	100	0.761	0.956	0.375	2.939	100	1.681	0.045	1.668	1.628	100
A4ICW2	eukaryotic translation initiation factor 3 subunit L [OS=Leishmania infantum]	10	5	132	0.407	0.622	0.412	0.5	0.514	0.41	0.468	0.773	0.448	0.715	0.471	0.49	0.586	0.37
A4HTI0	superoxide dismutase [OS=Leishmania infantum]	13	3	76	0.378	0.295	0.36	0.328	0.183	0.135	0.147	0.691	0.361	0.485	0.138	0.246	0.13	0.116
A4I2A3	putative cytochrome c oxidase subunit V [OS=Leishmania infantum]	21	3	28
A4HZH8	60S ribosomal protein L32 [OS=Leishmania infantum]	29	4	113
Q9NJS2	Reticulon-like protein [OS=Leishmania infantum]	17	3	54
A4HSF7	trypanothione reductase [OS=Leishmania infantum]	8	5	96	0.384	0.482	0.268	0.229	0.082	0.01	0.01	0.707	0.401	0.499	0.116	0.01	0.01	0.01
A4HU23	Uncharacterized protein [OS=Leishmania infantum]	4	2	62	0.01	0.967	0.436	0.801	0.77	0.538	0.566	0.01	0.01	0.403	0.01	0.01	0.769	1.014
A4HZF7	Uncharacterized protein [OS=Leishmania infantum]	11	5	55	0.097	0.124	0.01	0.01	0.01	0.01	0.173	0.388	0.08	0.102	0.01	0.01	0.01	0.01
A4I562	Kinesin-like protein [OS=Leishmania infantum]	9	5	56	1.107	1.035	0.824	0.438	0.397	0.417	0.453	0.767	0.53	0.441	0.373	0.22	0.391	0.371
A4HXP7	Uncharacterized protein [OS=Leishmania infantum]	12	4	45	2.309	0.712	0.507	0.251	0.768	0.191	0.228	0.216	1.319	1.369	0.921	0.179	0.426	1.327
E9AGF4	cytochrome c oxidase subunit IV [OS=Leishmania infantum]	7	2	25	0.01	19.349	0.628	0.326	0.768	0.641	0.513	0.796	0.554	0.64	0.501	0.533	0.624	3.306
A4IDD0	Proteasome subunit alpha type [OS=Leishmania infantum]	18	4	34
A4I1Z8	Uncharacterized protein [OS=Leishmania infantum]	14	6	34	0.99	1.06	0.748	0.01	0.804	0.764	0.01	2.456	1.973	1.316	0.01	1.316	0.6	1.437
A4I0C0	Putative 3-ketoacyl-CoA thiolase [OS=Leishmania infantum]	10	5	125	2.642	2.167	5.275	1.793	2.399	1.677	1.593	1.38	3.039	2.195	4.119	3.126	2.153	1.768
A4IAB6	RuvB-like helicase [OS=Leishmania infantum]	11	4	21
A4IAZ4	putative aldose 1-epimerase [OS=Leishmania infantum]	9	2	34	0.01	0.423	0.01	0.531	0.325	0.548	0.01	0.276	0.01	0.01	0.059	0.01	0.01	0.509
A4I955	putative phosphoribosylpyrophosphate synthetase [OS=Leishmania infantum]	15	3	29
A4HXD6	Uncharacterized protein [OS=Leishmania infantum]	37	3	65	0.476	0.268	0.01	0.01	0.01	0.01	0.01	0.314	0.309	0.01	0.01	0.01	0.01	0.01
A4I574	putative aspartyl-tRNA synthetase [OS=Leishmania infantum]	8	5	87	4.759	1.729	0.647	0.01	0.01	0.287	0.01	1.719	2.072	0.195	0.01	0.01	0.01	0.799
A4HYX4	Putative small myristoylated protein-1 [OS=Leishmania infantum]	14	2	97	0.32	0.178	0.108	0.01	0.01	0.01	0.01	0.647	0.379	0.209	0.122	0.09	0.091	0.046
A4I4Y2	40S ribosomal protein S19-like protein [OS=Leishmania infantum]	15	2	101	0.356	0.096	0.091	0.243	0.106	0.106	0.167	0.179	0.103	0.114	0.104	0.097	0.07	0.098
A4I7I7	putative dynein light chain, flagellar outer arm [OS=Leishmania infantum]	32	2	72
A4I651	Putative ATP synthase, epsilon chain [OS=Leishmania infantum]	23	3	45
A4I784	putative ADP-ribosylation factor [OS=Leishmania infantum]	26	4	44	100	0.686	0.01	0.01	100	0.01	0.855	0.275	0.697	100	0.834	0.999	0.465	1.014
A4I4L2	Uncharacterized protein [OS=Leishmania infantum]	4	2	47
E9AG68	Putative 60S ribosomal protein L23a [OS=Leishmania infantum]	21	3	81	0.122	0.153	0.01	0.045	0.01	0.01	0.01	0.198	0.067	0.067	0.01	0.01	0.01	0.01
A4HWA1	Uncharacterized protein [OS=Leishmania infantum]	12	5	59	0.548	0.281	0.569	0.369	0.174	0.181	0.213	0.949	0.334	0.367	0.191	0.159	0.168	0.199
A4HZQ8	Uncharacterized protein [OS=Leishmania infantum]	10	5	55
A4IAD4	putative vacuolar ATP synthase catalytic subunit A [OS=Leishmania infantum]	9	6	55	0.342	0.125	0.208	0.242	0.185	0.284	0.189	0.336	0.308	0.155	0.127	0.322	0.083	0.087
A4HX92	Cystathionine beta-synthase [OS=Leishmania infantum]	9	2	39	1.438			0.01	0.01	0.01			0.01	0.01	0.01	0.01	0.01	0.01
A4HY66	Putative nucleosome assembly protein [OS=Leishmania infantum]	12	5	79	0.867	100	100	100	100	100	0.01	0.01				0.01	100	0.01
A4HV26	Putative 40S ribosomal protein S15A [OS=Leishmania infantum]	19	3	130	0.202	0.224	0.197	0.067	0.093	0.01	0.078	0.28	0.192	0.137	0.1	0.075	0.106	0.13
A4I1M5	Putative 3-oxo-5-alpha-steroid 4-dehydrogenase [OS=Leishmania infantum]	17	5	63	0.966	0.761	0.678	100	0.726	0.01			100	2.026	0.01	0.01	100	100
A4HWC4	Lysine--tRNA ligase [OS=Leishmania infantum]	11	6	43	0.103	0.054	0.202	0.046	0.079	0.083	0.161	0.226	0.093	0.01	0.067	0.128	0.032	0.01
A4IA55	putative 40s ribosomal protein s19 protein [OS=Leishmania infantum]	13	2	85
A4I2G1	putative 60S ribosomal protein L35 [OS=Leishmania infantum]	26	4	111	0.143	0.137	0.02	0.026	0.029	0.038	0.571	7.358	0.159	0.094	0.145	0.037	0.018	0.11
A4HVL5	putative mitochondrial processing peptidase alpha subunit [OS=Leishmania infantum]	9	4	98	1.042	0.855	0.43	0.546	0.321	0.483	0.731	1.214	0.388	0.642	0.435	0.229	0.859	0.766
A4IBY3	putative mitochondrial phosphate transporter [OS=Leishmania infantum]	11	4	70	0.379	0.215	0.215	0.407	0.09	0.212	0.058	0.624	0.55	1.219	0.31	0.01	0.134	0.347
A4HV19	putative 60S ribosomal protein L28 [OS=Leishmania infantum]	21	3	160	0.681	0.827	0.924	0.687	3.377	0.757	3.494	0.806	0.6	0.536	0.561	2.164	2.161	0.827
A4IBA3	60S ribosomal protein L32 [OS=Leishmania infantum]	24	3	83
A4HZ82	Putative methionyl-tRNA synthetase [OS=Leishmania infantum]	4	3	42	16.564	63.832	80.808	72.078	28.896	80.547	80.942	11.039	22.501	17.851	11.891	10.213	14.659	13.028
A4IB34	putative threonyl-tRNA synthetase [OS=Leishmania infantum]	5	3	29
E9AGF0	Alanine aminotransferase [OS=Leishmania infantum]	10	4	58	0.634	0.68	1.024	0.01	0.274	0.729	2.981	0.678	0.104	0.559	0.176	0.051	0.203	0.01
A4HRP2	Uncharacterized protein [OS=Leishmania infantum]	13	5	101	0.129	0.121	0.129	0.078	0.064	0.069	0.091	0.159	0.162	0.118	0.05	0.058	0.057	0.062
A4HSS8	Putative glutamine synthetase [OS=Leishmania infantum]	10	3	29		0.01	0.01		1.377	0.01	0.01	0.01	0.01		0.01	1.022	0.01	1.273
A4I5Y5	eukaryotic translation initiation factor 3 subunit 7-like protein [OS=Leishmania infantum]	8	5	78	0.01		0.01		0.01	0.01		0.01	0.01	0.01	0.01	0.01	0.01	0.01
A4ID39	cysteine synthase [OS=Leishmania infantum]	11	3	17
A4I154	Putative electron transfer flavoprotein [OS=Leishmania infantum]	14	3	64	0.847	1.427	0.741	0.152	0.336	0.585	0.281	0.68	0.813	0.472	0.526	0.488	0.441	0.44
A4HWN2	proliferating cell nuclear antigen [OS=Leishmania infantum]	16	4	72	0.561	0.01	0.518	0.533	0.554	0.696	0.462	0.399	0.01	0.32	0.571	0.746	0.471	0.491
A4HVW0	Putative carboxypeptidase [OS=Leishmania infantum]	10	5	21
A4HRQ0	Uncharacterized protein [OS=Leishmania infantum]	19	3	56	0.35	0.231	0.01	0.148	0.141	0.132	0.01	0.01	0.159	0.01	0.01	0.183	0.21	0.244
A4IC11	glycine cleavage system H protein [OS=Leishmania infantum]	21	2	46	0.683	0.737	0.596	0.287	0.546	0.403	0.563	1.32	0.875	0.405	0.443	0.447	0.62	0.582
A4ICS4	putative ubiquitin/ribosomal protein S27a [OS=Leishmania infantum]	11	2	102
A4I2N6	Putative calpain-like cysteine peptidase [OS=Leishmania infantum]	1	5	14
Q9N9V8	ribosomal protein L15 [OS=Leishmania infantum]	17	4	66	0.133	0.184	0.068	0.068	0.07	0.311	0.079	1.251	0.207	0.05	0.057	0.385	0.073	0.087
A4HUK1	peptidylprolyl isomerase [OS=Leishmania infantum]	30	5	40	0.647	0.578	0.08	0.01	0.01	0.01	0.01	0.754	2.034	0.111	0.01	0.01	0.01	0.01
A4I3F8	putative RNA binding protein rbp16 [OS=Leishmania infantum]	16	2	43
A4ID12	putative glycyl tRNA synthetase [OS=Leishmania infantum]	4	3	56	0.475	0.01	0.01	0.01	0.01	0.01	0.01	0.486	0.01	0.01	0.01	0.01	0.01	0.01
A4IDL3	Methyltransferase [OS=Leishmania infantum]	9	2	16	0.01	0.01	0.01	0.01	0.01	0.01		0.581	0.01	0.01	0.01	0.01	0.01	0.01
A4HZ33	putative mitochondrial processing peptidase alpha subunit [OS=Leishmania infantum]	6	3	33
A4HSD9	Serine/threonine-protein phosphatase [OS=Leishmania infantum]	7	4	41	0.945	1.599	1.176	0.988	1.437	1.718	2.202	1.13	1.604	1.873	1.056	1.095	0.502	1.343
E9AGR8	putative aminopeptidase [OS=Leishmania infantum]	8	4	79	0.506	0.727	0.093	0.153	0.041	0.15	0.248	0.01	0.01	0.01	0.239	0.16	0.122	0.104
A4IDD6	Proteasome subunit beta type [OS=Leishmania infantum]	4	1	47	0.465	0.569	0.314	0.422	0.01	0.01	0.01	0.673	0.571	0.593	0.473	0.01	0.01	0.01
A4HVW6	Uncharacterized protein [OS=Leishmania infantum]	16	2	28	0.01	100	0.345	100		0.01					0.01		0.01	0.01
E9AGX4	Putative 40s ribosomal protein s23 [OS=Leishmania infantum]	19	1	37
A4I5B6	Uncharacterized protein [OS=Leishmania infantum]	16	2	62		0.01	0.01		0.01	0.01	0.01	100	0.444			0.01		0.01
A4I8B9	Tubulin-specific chaperone A [OS=Leishmania infantum]	18	2	27	1.678	0.636	1.912	0.872	1.067	3.718	1.593	1.278	1.562	1.571	1.329	2.693	2.341	1.923
A4HY22	plasma membrane ATPase [OS=Leishmania infantum]	2	2	45
A4ICM4	Putative ribosomal protein l24 [OS=Leishmania infantum]	16	2	65
A4IC44	Uncharacterized protein [OS=Leishmania infantum]	22	1	42	0.536	0.52	0.495	0.524	0.462	0.499	0.591	0.538	0.636	0.412	0.487	0.591	0.585	0.761
A4HZI9	Proteasome subunit alpha type [OS=Leishmania infantum]	17	3	7	0.619	0.519	0.247	0.322	0.195	0.269	0.21	0.412	0.569	0.622	0.599	0.303	0.246	0.299
A4HWR3	Putative eukaryotic translation initiation factor 1A [OS=Leishmania infantum]	21	3	81	0.378	0.16	0.248	0.502	0.128	0.2	0.31	0.463	0.272	0.535	0.234	0.319	0.516	0.204
A4ICH2	dihydrolipoamide acetyltransferase component of pyruvate dehydrogenase complex [OS=Leishmania infantum]	7	3	31	0.319	0.304	0.187	0.185	0.211	0.152	0.221	0.444	0.259	0.21	0.302	0.284	0.224	0.177
A4IDL0	tyrosine aminotransferase [OS=Leishmania infantum]	12	4	47
A4I421	malate dehydrogenase [OS=Leishmania infantum]	10	3	27	0.82	0.857	0.914	1.661	1.291	0.976	1.726	1.114	3.19	0.974	0.951	1.442	0.986	1.847
A4I1K7	Uncharacterized protein [OS=Leishmania infantum]	15	4	10
A4ICP5	eukaryotic translation initiation factor 6 [OS=Leishmania infantum]	16	3	27	0.752	0.01	0.489	0.324			0.363	100		0.01	0.01	0.01	0.01	0.01
A4I2N5	Putative calpain-like cysteine peptidase [OS=Leishmania infantum]	15	2	104	100	100	0.146		100	100		100	100	100	100	100	100
A4HTE9	Uncharacterized protein [OS=Leishmania infantum]	8	3	66	0.714	0.534	0.445	0.686	0.403	0.562	0.443	0.337	0.371	0.41	0.89	0.211	0.01	0.363
A4I6V2	Nucleosome assembly protein-like protein [OS=Leishmania infantum]	9	4	56	0.313	0.242	0.202	0.148	0.176	0.147	0.214	0.511	0.293	0.179	0.701	0.176	0.147	0.1
E9AHN8	Ribosomal protein L37 [OS=Leishmania infantum]	28	3	77	1.28	0.553	0.486	0.374	0.824	0.39	0.571	1.04	0.957	1.246	0.723	0.654	0.599	0.973
A4I849	Uncharacterized protein [OS=Leishmania infantum]	17	3	75
A4ID21	putative 40S ribosomal protein S27-1 [OS=Leishmania infantum]	30	2	149	0.922	0.807	0.582	0.716	0.618	0.638	0.776	0.775	0.734	0.883	0.686	0.563	0.556	0.625
A4HZC2	putative adenylate kinase [OS=Leishmania infantum]	16	3	46
A4IBE2	Galactokinase-like protein [OS=Leishmania infantum]	8	3	26	0.01	0.01	0.01	0.01	0.01	0.01	0.01	0.01	0.01	0.01	0.01	0.01	0.01	0.01
A4HWS2	protein tyrosine phosphatase-like protein [OS=Leishmania infantum]	19	3	52	0.01		1.415			0.01			0.01			0.01		0.01
A4I4D9	putative high mobility group protein homolog tdp-1 [OS=Leishmania infantum]	7	2	58	0.103	0.087	0.01	0.087	0.166	0.073	0.134	0.462	0.01	0.01	0.01	0.01	0.077	0.209
A4I214	Uncharacterized protein [OS=Leishmania infantum]	4	3	46	0.01	0.01	0.01	0.01	0.01	0.01	0.01	0.74	0.988	0.923	0.01	0.01	0.01	0.01
A4I357	Proteasome endopeptidase complex [OS=Leishmania infantum]	11	3	41	0.428	0.527	0.237	0.255	0.01	0.01	0.01	0.936	0.609	0.586	0.422	0.064	0.01	0.01
A4I1Q0	Uncharacterized protein [OS=Leishmania infantum]	5	1	53	0.01	0.01	0.01	0.01	0.01	0.01	0.01	0.303	0.01	0.01	0.01	0.01	0.01	0.01
A4I9Q8	Putative uracil phosphoribosyltransferase [OS=Leishmania infantum]	18	4	29	2.006	3.091	2.245	2.015	1.875	3.441	4.738	1.018	1.135	2.168	0.966	1.563	2.685	3.264
E9AGR2	Putative fibrillarin [OS=Leishmania infantum]	12	3	66
A4I763	ubiquinol-cytochrome-c reductase-like protein [OS=Leishmania infantum]	27	2	56	1.271	3.995	3.828	2.329	1.304	2.466	100	100	3.698	2.567	1.118	1.709	0.934	1.9
A4HZP6	Uncharacterized protein [OS=Leishmania infantum]	8	2	27	1.135	0.841	0.779	0.01	0.762	0.823	1.129	1.852	1.073	0.462	0.667	0.01	1.377	1.179
A4HTY8	Putative prefoldin subunit 2 [OS=Leishmania infantum]	20	2	31	0.01	0.541	0.01	0.01	0.01	0.01	0.01	0.01	0.01	0.01	0.01	0.01	0.285	0.01
Q2PDB9	inosine-uridine preferring nucleoside hydrolase [OS=Leishmania infantum]	6	1	26
A4I1I6	GTP-binding nuclear protein [OS=Leishmania infantum]	8	2	49	0.321	0.238	0.205	0.161	0.22	0.197	0.142	0.494	0.314	0.178	0.178	0.136	0.174	0.183
A4HRG8	alpha/beta-hydrolase-like protein [OS=Leishmania infantum]	9	1	26	0.01	0.01	0.01	0.01	0.01	0.01	0.01	0.306	0.354	0.01	0.01	0.01	0.01	0.01
A4ID57	60S ribosomal protein L29 [OS=Leishmania infantum]	16	1	76	0.42	0.226	0.323	0.244	0.28	0.349	10.026	0.43	0.225	0.126	0.174	0.507	0.375	0.828
A4I602	3-hydroxy-3-methylglutaryl coenzyme A reductase [OS=Leishmania infantum]	8	3	29	0.01	0.512	0.135	0.01	0.401	0.184	0.01	0.01	0.01	0.01	0.346	0.01	0.01	1.54
A4HT63	Putative Cytochrome c1, heme protein, mitochondrial [OS=Leishmania infantum]	19	3	54	0.165	0.102	0.01	0.01	0.01	0.01	0.01	0.358	0.19	0.106	0.01	0.01	0.01	0.01
A4I2Y0	putative RNA-binding protein [OS=Leishmania infantum]	9	3	33	0.246	1.139	0.11	0.013	0.134	0.058	0.029	1.944	0.259	0.115	0.097	0.048	0.01	0.023
A4HZ81	Uncharacterized protein [OS=Leishmania infantum]	1	2	23
A4HW10	Elongation of fatty acids protein [OS=Leishmania infantum]	5	1	31
A4I6U1	Putative 3-ketoacyl-CoA thiolase-like protein [OS=Leishmania infantum]	8	3	39	1.125	1.028	0.902	1.432	1.96	1.166	1.444	0.222	0.332	0.301	0.39	0.538	0.485	0.605
A4I1C4	Prefoldin subunit 4 [OS=Leishmania infantum]	8	1	9	0.01	100	1.674	0.01	0.01	0.01	1.033	100	1.226	0.01	0.822	0.795	1.517	0.01
A4HV47	Proteasome subunit beta type [OS=Leishmania infantum]	11	3	19	0.36	0.335	0.424	0.34	0.01	0.01	0.01	0.82	0.561	0.302	0.01	0.01	0.01	0.01
A4I2S5	Uncharacterized protein [OS=Leishmania infantum]	7	2	23
A4HV12	Uncharacterized protein [OS=Leishmania infantum]	8	2	7
A4HYX1	Putative calpain-like cysteine peptidase [OS=Leishmania infantum]	21	3	92	0.218	0.141	0.359	0.195	0.305	0.32	0.382	0.339	0.181	0.171	0.399	0.064	0.057	0.185
A4IDK9	glyceraldehyde-3-phosphate dehydrogenase [OS=Leishmania infantum]	10	4	97	0.758	0.942	0.745	0.695	0.456	0.44	0.665	0.608	0.799	0.529	0.67	0.717	0.513	1.276
A4I9M8	Uncharacterized protein [OS=Leishmania infantum]	18	3	90	100	100	0.988	0.713	0.582	0.298	0.667	1.023	100	0.674	0.351	0.384	1.962	100
A4HZI2	Putative centromere/microtubule binding protein cbf5 [OS=Leishmania infantum]	7	4	26	1.218	1.057	1.555	1.363	2.026	1.779	1.416	1.652	1.357	1.263	1.026	1.201	1.266	1.754
A4I4E4	putative ADP ribosylation factor 3 [OS=Leishmania infantum]	15	2	7
A4HUT6	Proteasome subunit alpha type [OS=Leishmania infantum]	11	3	24	0.749	0.557	0.551	0.402	0.459	0.01	0.676	0.748	0.915	0.657	0.79	0.306	0.293	0.336
A4I0F2	hydrophilic acylated surface protein a [OS=Leishmania infantum]	19	2	30	0.139	0.536	0.359	0.156	0.256	100	0.084	0.01	0.055	0.066	0.146	0.484	0.322	0.715
A4IA46	Uncharacterized protein [OS=Leishmania infantum]	8	2	38	0.167	0.298	0.387	0.342	0.303	0.305	100	100	100	100	0.01	0.286	0.01	0.271
A4I4S5	Rab GDP dissociation inhibitor [OS=Leishmania infantum]	9	2	27
A4HRV7	Uncharacterized protein [OS=Leishmania infantum]	2	3	17
E9AGW1	Histone H2A [OS=Leishmania infantum]	26	3	26
A4ICB6	Uncharacterized protein [OS=Leishmania infantum]	16	5	40	0.31	0.427	0.283	0.401	0.389	0.239	0.401	0.473	100	0.172		0.232	0.317	0.331
A4I5C8	Putative p22 protein [OS=Leishmania infantum]	13	3	74	0.409	0.212	0.01	0.01	0.01	0.01	0.459	0.467	0.188	0.166	0.01	0.01	0.01	0.01
A4ID08	Eukaryotic translation initiation factor 3 subunit I [OS=Leishmania infantum]	8	3	72	0.076	0.294	0.072	0.104	0.964	0.862	0.091	0.13	0.775	0.078	0.08	0.909	0.107	0.073
A4I013	alanine--tRNA ligase [OS=Leishmania infantum]	3	3	11
A4HZT9	putative proteasome regulatory ATPase subunit 5 [OS=Leishmania infantum]	8	2	10
E9AHA1	Uncharacterized protein [OS=Leishmania infantum]	4	3	20
A4HYZ5	putative 40S ribosomal protein S11 [OS=Leishmania infantum]	16	2	51	0.128	0.043	0.074	0.071	0.092	0.067	0.087	0.222	0.105	0.037	0.01	0.038	0.032	0.062
A4I2L3	kinetoplast-associated protein-like protein [OS=Leishmania infantum]	86	1	36	0.301	0.01	0.308	0.227	0.01	0.272	0.162	0.01	0.333	0.258	0.358	0.269	0.177	0.01
A4HS64	Putative ubiquitin-conjugating enzyme e2 [OS=Leishmania infantum]	16	2	28	0.543	0.53	0.754	0.749	0.01	0.634	0.583		0.562	0.537	0.01	100	100	0.904
A4HXF5	GMP reductase [OS=Leishmania infantum]	9	2	5
A4HV50	putative MAR1 ribonuclease [OS=Leishmania infantum]	9	2	9	1.15	0.956	0.415	0.974	0.421	0.781	0.821	1.498	1.243	1.254	0.758	0.878	0.669	1.145
A4ICT9	Uncharacterized protein [OS=Leishmania infantum]	8	1	4
A4I7Q3	putative phenylalanyl-tRNA synthetase alpha chain [OS=Leishmania infantum]	4	2	47	0.485	0.251	0.378	0.369	0.299	0.191	0.277	0.609	0.395	0.644	0.26	0.394	0.434	0.349
A4I0V9	putative translation factor Sui1 [OS=Leishmania infantum]	22	2	10	0.01	0.387	0.312	0.378	0.01	0.383	0.337	0.01	0.313	0.603	0.01	0.01	0.472	0.292
A4IAR5	Uncharacterized protein [OS=Leishmania infantum]	16	2	40	0.189	0.01	0.01	0.01	0.01	0.01	0.01	0.308	0.01	0.01	0.01	0.01	0.01	0.01
A4I4Y5	Uncharacterized protein [OS=Leishmania infantum]	10	2	61	100	100	100	100			100	0.245	100		0.145	100
A4I8A3	putative proteasome regulatory non-ATP-ase subunit [OS=Leishmania infantum]	5	2	13	0.01	0.01	0.01	0.01	7.959			0.01	0.01	0.01	10.182	0.01	0.01	0.01
E9AGU6	Hypoxanthine phosphoribosyltransferase [OS=Leishmania infantum]	18	4	9
A2TEF2	putative lanosterol 14-alpha-demethylase [OS=Leishmania infantum]	3	1	33
A4I267	Prefoldin subunit 3 [OS=Leishmania infantum]	14	3	17	0.01	0.01	0.01	0.01	0.01	0.01	0.01	0.01	0.01	0.01	0.01	0.01	0.01	0.01
A4IAR1	Uncharacterized protein [OS=Leishmania infantum]	15	4	62	1.537	1.524	1.584	1.514	1.091	1.247	1.65	100	0.909	1.844	0.01	1.436	1.702	0.732
A4I9H5	putative ascorbate-dependent peroxidase [OS=Leishmania infantum]	12	3	48
A4HY48	Kinesin-like protein [OS=Leishmania infantum]	5	2	12
A4I5F2	putative small nuclear ribonucleoprotein polypeptide e [OS=Leishmania infantum]	29	1	9
A4I6N8	putative N-acyl-L-amino acid amidohydrolase [OS=Leishmania infantum]	3	1	35
A4I6E4	Putative cytoskeleton-associated protein CAP5.5 [OS=Leishmania infantum]	3	2	9
A4IB17	putative short chain dehydrogenase [OS=Leishmania infantum]	10	3	56	0.01	0.265	0.01	0.01	0.219	0.01	0.01	0.01	0.01	0.01		0.01	0.01	0.01
A4HUR9	Uncharacterized protein [OS=Leishmania infantum]	8	1	61	0.942	0.999	1.23	0.878	0.812	1.065	1.095	1.158	1.679	1.238	1.007	1.247	1.003	1.315
E9AGB4	Putative cysteinyl-tRNA synthetase [OS=Leishmania infantum]	4	3	14	1.306	0.937	1.945	1.411	1.523	100	100	0.735	1.373	1.359	1.007	2.638	2.06	1.683
A4I4F2	Uncharacterized protein [OS=Leishmania infantum]	4	3	44
A4HVK1	ubiquitin-like protein [OS=Leishmania infantum]	3	1	19
A4HWV2	orotidine-5-phosphate decarboxylase/orotate phosphoribosyltransferase [OS=Leishmania infantum]	7	3	36
A4HWB4	Uncharacterized protein [OS=Leishmania infantum]	9	4	39	100	100			100	0.274	100	100	0.247	0.01		0.182	0.24	0.231
Q7JMX2	Proteasome subunit alpha type [OS=Leishmania infantum]	15	3	6	0.555	1.248	0.547	0.635	0.01	0.01	0.01	1.008	0.912	0.758	0.73		0.01
A4IA37	RuvB-like helicase [OS=Leishmania infantum]	5	2	30	0.01	0.01	0.01	0.01	0.01	0.01	0.01	0.412	0.01	0.01	0.01	0.01	0.01	0.611
A4I2P6	Putative 2-oxoglutarate dehydrogenase subunit [OS=Leishmania infantum]	3	3	22
Q8I496	hs1vu complex proteolytic subunit-like [OS=Leishmania infantum]	9	2	37	0.316	0.338	0.415	0.01	0.01	0.386	0.522	0.364	0.46	0.01	0.402	0.01	0.01	0.265
A4I213	Putative asparagine synthetase A [OS=Leishmania infantum]	7	2	15	0.459	100	0.391	1.081	2.11	0.838	0.01	100	0.763	0.797	0.427	1.67	0.186	100
A4HRT8	Uncharacterized protein [OS=Leishmania infantum]	32	2	23	0.117	0.429	0.131	0.137	0.127	0.11	0.222	0.01	0.01	0.01	0.485	0.147	0.15	0.256
A4HX10	Tyrosyl or methionyl-tRNA synthetase-like protein [OS=Leishmania infantum]	6	1	12
Q8WT30	cysteine proteinase [OS=Leishmania infantum]	9	2	18
A4HSP1	putative prefoldin subunit [OS=Leishmania infantum]	13	2	43	0.612	0.591	0.349	0.235	0.287	0.672	0.52	0.01	0.459	0.512	0.327	0.696	0.655	0.726
E8NHC1	Proteasome subunit beta [OS=Leishmania infantum]	16	3	10
A4HVI1	Uncharacterized protein [OS=Leishmania infantum]	8	2	11
A4I340	Putative TPR-repeat protein [OS=Leishmania infantum]	4	2	20
A4I7I1	Putative U2 small nuclear ribonucleoprotein 40K [OS=Leishmania infantum]	8	1	7	0.01	0.01	0.01	0.01	0.01	0.01	0.01	0.493	0.366		0.01	0.01	0.01	0.01
A4I5A6	putative 4-methyl-5(beta-hydroxyethyl)-thiazole monophosphate synthesis protein [OS=Leishmania infantum]	7	1	16	0.26	0.382	0.01	0.01	0.01	0.01	0.221	0.379	0.405	0.318	0.01	0.01	0.01	0.01
A4IAY7	Uncharacterized protein [OS=Leishmania infantum]	11	3	27	0.487	0.643	0.865	0.549	0.715	1.013	0.993	0.796	0.74	0.732	0.938	0.337	0.755	0.855
A4I1K8	Uncharacterized protein [OS=Leishmania infantum]	16	3	45
A4HZU4	prefoldin 5-like protein [OS=Leishmania infantum]	15	3	48	0.439	0.417	0.305	0.01	0.35	0.452	0.516	0.01	0.25	1.046	0.01	0.611	0.611	0.406
A4HRN4	putative proteasome regulatory non-ATPase subunit 6 [OS=Leishmania infantum]	4	2	17
A4HRH1	Uncharacterized protein [OS=Leishmania infantum]	9	2	2	0.475	0.402	0.275	0.161	0.01	0.01	0.01	0.432	0.512	0.446	0.336	0.01	0.01	0.01
E9AG43	putative 26S protease regulatory subunit [OS=Leishmania infantum]	7	2	8
A4IDQ6	Uncharacterized protein [OS=Leishmania infantum]	11	2	9
A4I077	putative cytochrome c oxidase subunit 10 [OS=Leishmania infantum]	20	3	31	0.864		100	100		100		1.125	1.458	3.617	0.444	0.01	0.01	0.117
A4HUK3	Putative small GTP-binding protein Rab11 [OS=Leishmania infantum]	12	2	39
A4I3Q8	putative replication factor A, 51kDa subunit [OS=Leishmania infantum]	4	2	24	0.367	0.01	0.277	0.01	0.01	0.01	0.01	0.511	0.242	0.01	0.01	0.01	0.01	0.01
E9AGB0	putative proteasome regulatory ATPase subunittcc1l8.3 [OS=Leishmania infantum]	5	2	13
A4HZ70	ATP-binding cassette protein subfamily E, member 1 [OS=Leishmania infantum]	4	2	29
E9AGK4	Pyrroline-5-carboxylate reductase [OS=Leishmania infantum]	6	1	11	0.537	0.728	0.01	0.01	0.01	0.01	0.01	0.881	0.876	0.01	0.01	0.01	0.01	0.01
A4ID95	fibrillarin [OS=Leishmania infantum]	12	2	29	0.799	100	0.435	0.29	0.307	0.335	0.01	1.728	0.821	0.764	0.642	0.416	0.288	0.01
A4I9I0	putative adenylate kinase [OS=Leishmania infantum]	6	1	18
A4IB16	putative short chain dehydrogenase [OS=Leishmania infantum]	10	3	43	0.344	0.01	1.734	0.01	0.578	0.01	0.01	0.568	0.382	0.64	0.329	0.344	0.01	0.01
A4I3U6	Uncharacterized protein [OS=Leishmania infantum]	4	1	20	1.559	1.208	100		100	2.61	100	0.01	0.888	1.077	0.01	1.305	0.756	0.801
A4IAT7	Putative ATP-dependent DEAD-box RNA helicase [OS=Leishmania infantum]	4	2	28	0.506	0.338	0.01	0.082	0.083	0.01	0.085	0.565	0.449	0.502	0.129	0.01	0.01	0.01
A4I397	glycerol-3-phosphate dehydrogenase [OS=Leishmania infantum]	6	3	4
A4HVN4	NADH-cytochrome b5 reductase [OS=Leishmania infantum]	7	2	16
A4I7T7	putative proteasome regulatory non-ATP-ase subunit [OS=Leishmania infantum]	13	2	3
A4HW35	putative immunodominant antigen [OS=Leishmania infantum]	1	1	16	0.01	0.01	0.01	0.26	0.255	0.01	0.01	0.01	0.01	0.01	0.01	0.01	0.01	0.01
A4IB49	arginase [OS=Leishmania infantum]	9	2	17
A4ICB5	putative prolyl oligopeptidase [OS=Leishmania infantum]	2	1	4
A4I6A1	Uncharacterized protein [OS=Leishmania infantum]	7	2	30	0.293	0.222	2.878	0.498	0.449	5.329	0.488	0.715	0.233	0.619	0.274	0.263	0.307	0.366
A4I504	Uncharacterized protein [OS=Leishmania infantum]	7	2	15
A4I698	peptidyl-prolyl cis-trans isomerase [OS=Leishmania infantum]	7	1	4
A4HZP2	Uncharacterized protein [OS=Leishmania infantum]	4	1	11
A4HUM3	Uncharacterized protein [OS=Leishmania infantum]	4	2	16
A4I2X9	Uncharacterized protein [OS=Leishmania infantum]	10	1	13
A4IBX8	Uncharacterized protein [OS=Leishmania infantum]	14	2	24
A4I9G9	Uncharacterized protein [OS=Leishmania infantum]	6	2	29	0.426	0.403	0.342	0.479	0.369	0.01	0.564	0.551	0.617	0.38	0.312	0.379	0.343	0.552
A4HTS8	Uncharacterized protein [OS=Leishmania infantum]	3	2	9	0.348	0.363	0.01	0.01	0.01	0.01	0.01	0.418	0.461	0.272	0.01	0.474	0.508	0.445
A4I5C0	Putative Adenosine kinase [OS=Leishmania infantum]	10	2	14	0.412	0.3	0.01	0.448	0.458	0.302	0.316	0.625	0.324	0.322	0.278	0.388	0.324	0.324
A2CIN2	fumarate hydratase [OS=Leishmania infantum]	4	2	15
A4I4U8	Uncharacterized protein [OS=Leishmania infantum]	11	2	22
A4HS53	putative spermidine synthase [OS=Leishmania infantum]	7	2	40	1.352	1.712	0.962	1.251	1.407	1.516	0.841	5.466	5.355	1.247	1.607	1.476	1.243	0.935
A4I5W3	Uncharacterized protein [OS=Leishmania infantum]	21	2	16	0.373	0.25	0.01	0.01	0.299	0.01	0.3	0.734	100	0.305	0.01	100	0.478	0.477
A4I6J9	Putative amino acid transporter aATP11 [OS=Leishmania infantum]	3	2	44	0.097	0.072	0.041	0.037	0.024	0.034	0.047	0.104	0.092	0.051	0.01	0.019	0.043	0.049
E9AH43	putative fumarate hydratase [OS=Leishmania infantum]	7	3	9	1.301	100	0.287	100	0.574	0.01	0.01	1.69	3.369	1.539	1.585	100	0.01	0.01
A4I5W4	Uncharacterized protein [OS=Leishmania infantum]	10	1	3
A4HVF2	Uncharacterized protein [OS=Leishmania infantum]	6	3	6		0.01			1.731	100	1.078	0.01		1.997	100		0.01	0.01
A4HVS6	Putative Ran-binding protein 1 [OS=Leishmania infantum]	13	2	4
A4I9T8	Putative NLI-interacting factor [OS=Leishmania infantum]	3	1	32	0.01	0.01	0.01		0.01	0.01	0.01	0.524	0.139	0.01	0.01		0.01	0.01
A4I6X9	succinyl-diaminopimelate desuccinylase-like protein [OS=Leishmania infantum]	9	2	23	100	2.796	100		0.01	0.878	4.424	100	3.358					2.952
A4I3R8	Uncharacterized protein [OS=Leishmania infantum]	17	2	10
E9AHE6	Uncharacterized protein [OS=Leishmania infantum]	22	2	18
A4IDX3	Adenylyl cyclase-associated protein [OS=Leishmania infantum]	6	2	31	0.01		0.307						0.01					0.01
A4ICV5	putative proteasome beta 2 subunit [OS=Leishmania infantum]	13	2	22	0.918	0.544	0.395	0.386	0.591	0.561	0.01	0.713	0.685	0.946	0.66	0.492	0.321	0.373
A4HZV5	putative NADH-cytochrome b5 reductase [OS=Leishmania infantum]	7	2	5
A4I2W0	Uncharacterized protein [OS=Leishmania infantum]	3	2	9
A4IC74	glucose transporter, lmgt2 [OS=Leishmania infantum]	6	2	6
A4I1F5	Putative cytochrome c oxidase VII [OS=Leishmania infantum]	6	1	19	1.147	1.692	0.862	0.484	0.429	0.784	1.004	3.157	2.195	2.089	1.393	1.625	1.384	1.026
A2CIL1	Glucose-6-phosphate 1-dehydrogenase [OS=Leishmania infantum]	3	2	16	100	0.42	0.826		0.415	100	0.365	0.632	0.907	0.01	0.441	0.24	0.361	0.324
A4IB83	Uncharacterized protein [OS=Leishmania infantum]	3	2	12	0.01	0.01	0.01	0.01	0.01	0.01	0.01	0.01	0.01	0.01	0.01	0.01	0.01	0.01
A4HWV1	putative aspartate carbamoyltransferase [OS=Leishmania infantum]	9	3	5
A4I7B5	phosphoglycan beta 1,3 galactosyltransferase 5 [OS=Leishmania infantum]	1	1	7	0.748	0.499	0.517	0.627	0.488	0.568	0.591	0.643	0.669	0.867	0.727	0.613	0.685	0.403
E9AHD5	Uncharacterized protein [OS=Leishmania infantum]	6	1	35
E9AGR7	Uncharacterized protein [OS=Leishmania infantum]	6	1	2
A4IA32	Uncharacterized protein [OS=Leishmania infantum]	6	2	5	100		1.335	0.619		100	100		100				100
A4HXH5	Uncharacterized protein [OS=Leishmania infantum]	2	1	11
A4I067	pteridine reductase 1 [OS=Leishmania infantum]	10	3	31	0.256	0.115	0.01	0.01	0.194	1.075	0.01	100	0.289	0.217	0.01	0.01	0.01	0.01
A4I195	Uncharacterized protein [OS=Leishmania infantum]	8	2	7	0.01	0.01	0.01	0.01	0.01	0.01	0.01	0.353	0.467	0.01	0.01	0.01	0.01	0.244
A4IDP5	Uncharacterized protein [OS=Leishmania infantum]	16	2	5
A4I5F6	Putative pyridoxal kinase [OS=Leishmania infantum]	7	2	9
A4I2H7	Uncharacterized protein [OS=Leishmania infantum]	20	1	3	100	0.01		0.01	0.01	0.01		1.242	0.552	0.01	0.078	0.01	0.01
A4IC47	p21 antigen protein [OS=Leishmania infantum]	15	2	12	0.674	0.45	0.376	0.415	0.701	0.338	0.668	0.85	0.501	0.394	0.625	0.01	0.314	0.01
A4I7S4	Putative small nuclear ribonucleoprotein [OS=Leishmania infantum]	22	2	24	100	1.974	0.111	100	100	0.106	100	100	0.362	1.739	100	0.152	100	100
A4I6L2	mevalonate kinase [OS=Leishmania infantum]	6	2	3
A4I7L0	putative prostaglandin f synthase [OS=Leishmania infantum]	5	1	11	0.01	0.237	0.01	0.01	0.01	0.01	0.01	0.01	0.484	0.01	0.01	0.26	0.01	0.01
A4I7N0	Profilin [OS=Leishmania infantum]	17	2	45
A4HT08	putative nuclear transport factor 2 protein(NFT2) [OS=Leishmania infantum]	12	2	7	0.01	0.01	0.358	0.01	0.01	0.01	0.01	0.642	0.467	0.613	0.01	0.01	0.01	0.01
A4IBN4	Uncharacterized protein [OS=Leishmania infantum]	10	1	41
E9AHL7	putative ADP-ribosylation factor [OS=Leishmania infantum]	8	2	15
A4ICS2	Uncharacterized protein [OS=Leishmania infantum]	4	1	2
A4IBL9	putative 60S ribosomal subunit protein L31 [OS=Leishmania infantum]	5	1	52	0.155	0.092	0.141	0.056	0.062	0.06	0.01	0.156	0.125	0.084	0.01	0.01	0.117	0.01
A4HS39	Putative calpain-like cysteine peptidase [OS=Leishmania infantum]	1	1	12
Q8WT31	cysteine proteinase [OS=Leishmania infantum]	6	2	4
A4HW91	Uncharacterized protein [OS=Leishmania infantum]	1	1	15	0.01	0.01	0.1	0.01	0.01	0.01	0.01	0.01	0.01	0.087	0.01	0.01	0.783	0.01
A4I1A0	Uncharacterized protein [OS=Leishmania infantum]	13	1	9
A4I839	Uncharacterized protein [OS=Leishmania infantum]	1	1	43
E9AGQ3	putative elongation factor Tu [OS=Leishmania infantum]	4	2	7
A4ICQ1	Uncharacterized protein [OS=Leishmania infantum]	1	1	245
E9AGW2	Uncharacterized protein [OS=Leishmania infantum]	4	1	6
A4ID19	Nascent polypeptide-associated complex subunit beta [OS=Leishmania infantum]	8	1	21	0.422	100	0.308	100	100	3.701	100	100	2.886	0.245	100	4.336	0.325	100
A4I512	putative 2-hydroxy-3-oxopropionate reductase [OS=Leishmania infantum]	5	1	1
A4HS36	Uncharacterized protein [OS=Leishmania infantum]	5	2	3
A4HV14	putative pretranslocation protein, alpha subunit [OS=Leishmania infantum]	2	1	1
A4I910	putative mitogen activated protein kinase [OS=Leishmania infantum]	6	2	7
A4I443	putative tryptophanyl-tRNA synthetase [OS=Leishmania infantum]	3	1	7
A4I7T2	Uncharacterized protein [OS=Leishmania infantum]	6	1	3
A4IAL2	Putative 1,2-Dihydroxy-3-keto-5-methylthiopentene dioxygenase [OS=Leishmania infantum]	5	2	11	0.01	0.671	0.42	0.651	0.628	0.409	0.01	100	0.787	100	100	0.646	0.769	0.517
A4HY35	Uncharacterized protein [OS=Leishmania infantum]	14	1	9
A4I3E7	Uncharacterized protein [OS=Leishmania infantum]	5	2	4
A4I200	Uncharacterized protein [OS=Leishmania infantum]	7	2	8	2.829	2.345	2.552	2.672	2.175	1.524	2.96	4.534	100	2.913	2.319	100	2.98	3.145
A4HVX3	Proteasome subunit alpha type [OS=Leishmania infantum]	6	2	32	1.589	1.574	2.882	100	0.01	0.356	100	2.69	3.315	3.01	100	0.562	0.396
A4HY00	putative prolyl-tRNA synthetase [OS=Leishmania infantum]	3	1	8
A4HRT6	putative ribosomal protein L38 [OS=Leishmania infantum]	10	1	60
A4HXM8	Diphosphomevalonate decarboxylase [OS=Leishmania infantum]	2	1	17
A4I4E1	Putative guanine deaminase [OS=Leishmania infantum]	2	1	4	0.936	0.514	0.586	0.01	0.569	0.01	0.52	0.772	0.866	0.791	0.431	0.493	0.332	0.01
A4ICN7	Uncharacterized protein [OS=Leishmania infantum]	4	1	8
A4HVJ6	Uncharacterized protein [OS=Leishmania infantum]	3	2	11
A4IDD5	putative universal minicircle sequence binding protein (UMSBP) [OS=Leishmania infantum]	7	2	5
A4HUT3	acidocalcisomal pyrophosphatase [OS=Leishmania infantum]	2	1	13
A4ID69	Putative 60s ribosomal protein l22 [OS=Leishmania infantum]	22	1	14
A4IAD0	Uncharacterized protein [OS=Leishmania infantum]	7	1	4
A8WCI8	LinJ10_V3.0380/LinJ10_V3.0400 chimeric folate transporter [OS=Leishmania infantum]	3	2	3
A4HWV0	Uncharacterized protein [OS=Leishmania infantum]	7	2	8
A4HYA0	ATP-binding cassette protein subfamily F, member 2 [OS=Leishmania infantum]	2	1	7
A4IC29	Uncharacterized protein [OS=Leishmania infantum]	6	1	3
A4IAK0	H/ACA ribonucleoprotein complex subunit [OS=Leishmania infantum]	6	1	18
A4I821	Uncharacterized protein [OS=Leishmania infantum]	8	1	5
A4I9B2	putative Beta-ketoacyl synthase family protein [OS=Leishmania infantum]	4	1	3
A4HSE3	putative nucleolar RNA helicase II [OS=Leishmania infantum]	3	2	8
A4I4I1	Uncharacterized protein [OS=Leishmania infantum]	2	2	33	0.468	100	100				100	1.22	0.725
A4IC84	putative chaperone protein DnaJ [OS=Leishmania infantum]	5	1	5
A4I1V1	Adenine phosphoribosyltransferase [OS=Leishmania infantum]	8	2	16
A4HVN7	putative proteasome regulatory ATPase subunit 2 [OS=Leishmania infantum]	3	1	6
A4I591	putative histidyl-tRNA synthetase [OS=Leishmania infantum]	2	1	3
A4HYV4	putative phosphatidylinositol 3-kinase [OS=Leishmania infantum]	1	1	34
E9AHP8	putative udp-glc 4'-epimerase [OS=Leishmania infantum]	4	2	3	0.01	0.184			0.01	0.258		0.01	0.527		0.01		100	0.01
A4HX02	Uncharacterized protein [OS=Leishmania infantum]	13	1	3
A4I2V7	Uncharacterized protein [OS=Leishmania infantum]	2	1	15
A4I615	Uncharacterized protein [OS=Leishmania infantum]	5	2	2
A4HU34	mitochondrial RNA binding protein 2 [OS=Leishmania infantum]	13	2	6
A4HVR4	Uncharacterized protein [OS=Leishmania infantum]	1	1	11
A4I824	Cop-coated vesicle membrane protein P24 [OS=Leishmania infantum]	6	1	12
A4ID98	Putative ATP synthase [OS=Leishmania infantum]	8	2	9	0.429	0.539	0.224	0.239	0.219	0.099	0.113	0.704	0.565	0.292	0.208	0.341	0.278	0.197
A4I5R2	Conserved zinc-finger protein [OS=Leishmania infantum]	2	1	35
A4HW83	putative tyrosyl-tRNA synthetase [OS=Leishmania infantum]	1	1	4
A4HSG0	putative microtubule-associated protein [OS=Leishmania infantum]	23	1	3	0.01	0.685	0.463	0.544	0.6	0.01	0.474	100	100	0.877	0.01	0.625	0.615	0.83
A4I5E2	putative RNA-binding protein [OS=Leishmania infantum]	2	1	4	0.22	0.268	0.363	0.18	0.01	0.01	100	0.472	0.337	0.328	0.01	0.208	0.17	0.01
A4HYD4	Uncharacterized protein [OS=Leishmania infantum]	3	1	4
A4HTC4	RNA binding protein-like protein [OS=Leishmania infantum]	4	1	15	0.335	0.01	0.01	0.509	0.01	0.412	0.486	0.628	0.319	0.512	0.424	0.285	0.421	0.474
A4HXG5	Putative META domain containing protein [OS=Leishmania infantum]	2	1	1
A4HTB4	Putative serine/threonine kinase [OS=Leishmania infantum]	3	1	36	0.665	0.674	0.695	0.715	0.824	0.743	0.61	0.291	0.288	0.251	4.795	0.589	0.6	0.489
A4I289	Trifunctional enzyme alpha subunit, mitochondrial-like protein [OS=Leishmania infantum]	2	1	9
A4I2X5	putative ribonucleoside-diphosphate reductase small chain [OS=Leishmania infantum]	5	1	1
A4IBA6	Putative calcium motive p-type ATPase [OS=Leishmania infantum]	1	1	6
A4HSC6	Putative ras-like small GTPases [OS=Leishmania infantum]	5	1	5
A4I3H0	Uncharacterized protein [OS=Leishmania infantum]	3	1	3
A4I9C1	Uncharacterized protein [OS=Leishmania infantum]	9	1	11
A4HX95	Histone H2A [OS=Leishmania infantum]	5	1	9
A4I4Q6	Uncharacterized protein [OS=Leishmania infantum]	1	2	5	0.309	0.202	0.033	0.059	0.048	0.042	0.024	0.413	0.212	0.092	0.047	0.059	0.057	0.046
A4I9F1	Uncharacterized protein [OS=Leishmania infantum]	1	1	2	0.308	0.01	0.01	0.01	0.01	0.01	0.01	0.394	0.214	0.01	0.01	0.01	0.01	0.01
A4I8C0	ATP binding protein-like protein [OS=Leishmania infantum]	4	1	26
E9AHB9	6-phosphogluconolactonase [OS=Leishmania infantum]	4	1	1
E9AGW6	Uncharacterized protein [OS=Leishmania infantum]	1	1	6	2.019	100	100	100	100		5.807	1.821	100	1.846	100	100	100	2.093
A4I1E8	Uncharacterized protein [OS=Leishmania infantum]	8	1	3
A4I8I5	3-hydroxyisobutyryl-CoA hydrolase, mitochondrial [OS=Leishmania infantum]	2	1	4
A4ID37	Uncharacterized protein [OS=Leishmania infantum]	7	1	29	0.548	0.399	0.517	0.415	0.428	0.353	0.346	0.433	0.221	0.657	0.526	0.291	0.456	0.208
A4I8X2	Uncharacterized protein [OS=Leishmania infantum]	3	1	13
A4I783	Uncharacterized protein [OS=Leishmania infantum]	7	1	1
A4I9G5	h1 histone-like protein [OS=Leishmania infantum]	10	1	1
A4I0Y5	Uncharacterized protein [OS=Leishmania infantum]	1	2	12
A4HY76	Methionine aminopeptidase [OS=Leishmania infantum]	2	1	47
A4I822	Uncharacterized protein [OS=Leishmania infantum]	3	1	15
A4I9U9	Uncharacterized protein [OS=Leishmania infantum]	0	1	10	0.286	0.17	0.079	0.065	0.059	0.068	0.068	0.429	0.306	0.083	0.064	0.052	0.01	0.046
A4I8C8	Serine/threonine-protein phosphatase [OS=Leishmania infantum]	3	1	15	0.169	0.253	0.108	100	0.164		0.127	0.167	0.01	100	0.01	0.01	0.01	0.244
A4I150	Putative poly(A)-binding protein 3 [OS=Leishmania infantum]	2	1	1
A4I565	putative phosphatase 2C [OS=Leishmania infantum]	4	2	23
A4I5G9	putative N-acyl-L-amino acid amidohydrolase [OS=Leishmania infantum]	3	1	2
A4HTF3	Putative vesicle-associated membrane protein [OS=Leishmania infantum]	5	1	1
A4HUP7	putative fatty acid desaturase [OS=Leishmania infantum]	2	1	28	0.459	0.523	0.539	0.402	0.443	0.236	0.422	0.464	0.579	0.498	0.634	0.258	0.27	0.702
A4I0C9	Uncharacterized protein [OS=Leishmania infantum]	1	1	5
A4HYC9	putative proteasome regulatory non-ATP-ase subunit [OS=Leishmania infantum]	2	1	4
A4HSE7	Uncharacterized protein [OS=Leishmania infantum]	5	1	1	1.073	1.124	0.01	0.01	0.01	0.01	0.01	1.979	1.991	0.01	0.351	0.01	0.01	0.01
A4I1R1	Uncharacterized protein [OS=Leishmania infantum]	4	1	43	100	100	1.177	100	100	100	100		100	0.706	100	100	0.982
A4I931	Uncharacterized protein [OS=Leishmania infantum]	3	1	7
A4IBC7	Putative aminopeptidase P [OS=Leishmania infantum]	2	1	13
A4IBI9	glyoxalase I [OS=Leishmania infantum]	5	1	79		100	0.066	100	100	0.144	0.01		0.185	0.104	0.282	0.388	100
A4I3B7	Putative rrp44p homologue [OS=Leishmania infantum]	1	1	2
A4I9G2	Coatomer subunit beta' [OS=Leishmania infantum]	1	1	6	1.752	0.01	36.343			1.603	3.112	0.01	0.01		0.01		0.01	100
A4I074	V-type proton ATPase subunit G [OS=Leishmania infantum]	6	1	11	0.717	0.441	0.588	0.226	0.232	0.319	0.337	1.055	0.327	0.284	0.358	0.23	0.504	0.411
A4IBS2	Proteasome subunit beta type [OS=Leishmania infantum]	4	1	1
A4HX59	Prohibitin [OS=Leishmania infantum]	3	1	5
A4I649	putative serine/threonine-protein kinase [OS=Leishmania infantum]	3	1	3
A4HVS3	Programmed cell death 6 protein-like protein [OS=Leishmania infantum]	3	1	4	100	0.251	0.96	100	4.114			2.371	0.01	2.65	1.228	0.01	0.262	1.835
A4HXQ3	glycogen synthase kinase 3 [OS=Leishmania infantum]	2	1	1
A4IDL6	putative dipeptidyl-peptidase 8-like serine peptidase [OS=Leishmania infantum]	1	1	7
E9AHP6	Uncharacterized protein [OS=Leishmania infantum]	21	1	3
A4I3V0	putative ribosomal protein S29 [OS=Leishmania infantum]	18	1	5
A4I2C8	Uncharacterized protein [OS=Leishmania infantum]	3	1	8
A4I5W9	putative aldehyde dehydrogenase [OS=Leishmania infantum]	1	1	7	0.232	0.654	0.297	0.31	0.288	0.238	0.253	0.47	0.01	0.331	0.728	0.01	0.387	0.313
A4HXR8	Uncharacterized protein [OS=Leishmania infantum]	3	1	14	0.01	0.177	100	0.01		0.01	0.01			0.01	0.01	0.201	0.01	100
A4HTD0	cation-transporting ATPase [OS=Leishmania infantum]	1	1	2
A4HXP8	putative RNA-binding protein [OS=Leishmania infantum]	2	1	18
A4I4Y9	Putative inosine-adenosine-guanosine-nucleoside hydrolase [OS=Leishmania infantum]	3	1	3
E9AGU7	Xanthine phosphoribosyltransferase [OS=Leishmania infantum]	3	1	10	2.662	2.696	3.078	1.99	1.84	0.914	0.695	0.383	0.01	2.49	2.463	0.173	1.437	0.527
A4HTJ2	Uncharacterized protein [OS=Leishmania infantum]	1	1	3
A4HY41	Uncharacterized protein [OS=Leishmania infantum]	4	1	8
A4I162	Uncharacterized protein [OS=Leishmania infantum]	1	1	2
A4I370	Uncharacterized protein [OS=Leishmania infantum]	5	1	8	0.01	0.01	0.01	0.01	0.01	0.01	0.01	0.366	0.01	0.01	0.01	0.01	0.01	0.01
E9AGR1	Uncharacterized protein [OS=Leishmania infantum]	2	1	1
A4I8Q4	Putative serine peptidase [OS=Leishmania infantum]	2	1	12
A4HW78	Serine hydroxymethyltransferase [OS=Leishmania infantum]	2	1	4	0.476	0.543	100	0.655	0.52	0.344	0.508	0.01	0.544	0.657	0.813	0.648	0.274	0.459
A4HVG9	putative N-acetyltransferase subunit ARD1 [OS=Leishmania infantum]	9	1	1
Q2PD58	nucleoside hydrolase-like protein [OS=Leishmania infantum]	8	1	5
E9AGI9	Arginine N-methyltransferase-like protein [OS=Leishmania infantum]	2	1	2	0.374	0.354	0.184	0.01	0.228	0.01	0.213	0.512	0.535	0.309	0.01	0.346	0.01	0.01
A4ICT4	protein phosphatase 2C-like protein [OS=Leishmania infantum]	4	1	3
A4HRR6	ATP-dependent Clp protease subunit, heat shock protein 78 (HSP78) [OS=Leishmania infantum]	1	1	1
A4I9B4	Putative translation initiation factor IF-2 [OS=Leishmania infantum]	1	1	1
A4I6M9	Uncharacterized protein [OS=Leishmania infantum]	5	1	1
A4HU05	Uncharacterized protein [OS=Leishmania infantum]	2	1	1
A4HRW2	putative cytochrome c oxidase copper chaperone [OS=Leishmania infantum]	8	1	1
Q9U6N3	DNA polymerase beta [OS=Leishmania infantum]	2	1	14
A4I8X6	Uncharacterized protein [OS=Leishmania infantum]	2	1	9
E9AGH7	putative NADH:flavin oxidoreductase/NADH oxidase [OS=Leishmania infantum]	3	1	2
A4IC57	Polyadenylate-binding protein [OS=Leishmania infantum]	2	1	26
A4HWK1	Uncharacterized protein [OS=Leishmania infantum]	5	1	23
E9AG21	Uncharacterized protein [OS=Leishmania infantum]	1	1	16	0.315	2.061	100			0.01		0.597	100	0.289	100	0.01	0.35	0.01
A4IBX0	Uncharacterized protein [OS=Leishmania infantum]	4	1	23
A4HVL6	Uncharacterized protein [OS=Leishmania infantum]	1	1	12	0.406	0.527	0.01	0.01	0.01	0.01	0.01	100	100	0.01		0.01	0.01	0.01
Q6RYT2	Mitochondrial tryparedoxin [OS=Leishmania infantum]	5	1	1
A4IC78	2-methoxy-6-polyprenyl-1,4-benzoquinol methylase, mitochondrial [OS=Leishmania infantum]	3	1	5
A4I631	Uncharacterized protein [OS=Leishmania infantum]	2	1	1
A4I2K7	Uncharacterized protein [OS=Leishmania infantum]	8	1	14	0.336	0.192	0.189	0.167	0.01	0.01	0.213	0.523	0.39	0.273	0.01	0.01	0.01	0.01
A4I966	transcription activator [OS=Leishmania infantum]	1	1	24		5.155	0.494						100	0.01	0.01
A4I9N1	putative enoyl-[acyl-carrier-protein] reductase [OS=Leishmania infantum]	3	1	1
A4HTC3	putative nucleolar RNA-binding protein [OS=Leishmania infantum]	4	1	14
A4HXH6	Uncharacterized protein [OS=Leishmania infantum]	0	1	11
A4HZK7	putative calpain [OS=Leishmania infantum]	1	1	3
A4HSU4	Uncharacterized protein [OS=Leishmania infantum]	0	1	8
A4I7L4	Putative OSM3-like kinesin [OS=Leishmania infantum]	1	1	6	0.448	1.522	0.184		0.01	0.01	0.01	0.01	0.01	0.108	0.01	0.336	0.01	0.01
A4IA03	Uncharacterized protein [OS=Leishmania infantum]	0	1	2	0.357	0.322	0.211	0.22	0.186	0.201	0.173	0.477	0.48	0.342	0.201	0.254	0.249	0.244
A4I5F3	Uncharacterized protein [OS=Leishmania infantum]	1	1	3	100	100	100	100	100	0.812	100	1.068	0.5	0.639	0.59	100	0.873	100
A4HRD2	glutaredoxin-like protein [OS=Leishmania infantum]	4	1	1	0.767	0.599	0.682	100	0.356	0.01	0.806	1.245	1.199	0.781		0.01	0.01	0.01
A4HXB7	Uncharacterized protein [OS=Leishmania infantum]	0	1	17	0.208	0.156	0.225	0.061	0.139	0.061	0.036	0.216	0.223	0.296	0.178	0.099	0.148	0.111
E9AGN0	putative mismatch repair protein MSH3 [OS=Leishmania infantum]	1	1	1
A4I448	Uncharacterized protein [OS=Leishmania infantum]	4	1	3	0.355	100	0.299	0.229	0.272	0.214	0.188	0.466	0.64	0.179	0.332	0.318	0.224	0.434
A4I480	Uncharacterized protein [OS=Leishmania infantum]	2	1	10	2.194	0.77	0.449	2.287	0.01	5.081	2.41	0.01	0.531	0.01	0.271	1.851	1.327	100
A4I837	Uncharacterized protein [OS=Leishmania infantum]	1	1	24
A4ID50	putative 2-oxoglutarate dehydrogenase E1 component [OS=Leishmania infantum]	1	1	7
A4HZ91	Uncharacterized protein [OS=Leishmania infantum]	1	1	1
A4HSM3	methyltransferase-like protein [OS=Leishmania infantum]	1	1	1	0.42	0.468	0.329	0.423	0.479	0.479	0.698	0.85	0.684	0.504	0.277	0.466	0.487	0.599
A4ID44	Uncharacterized protein [OS=Leishmania infantum]	2	1	8
A4I423	putative dynein heavy chain [OS=Leishmania infantum]	0	1	21	100	0.613	0.01	100	0.01	1.498	0.01	0.457	100	100		100	0.415	0.258
A4I9S4	Uncharacterized protein [OS=Leishmania infantum]	1	1	4
A4IBJ4	Putative ubiquitin-activating enzyme E1 [OS=Leishmania infantum]	1	1	2
A4I8V4	Uncharacterized protein [OS=Leishmania infantum]	10	1	3
A4I832	Uncharacterized protein [OS=Leishmania infantum]	1	1	2	0.353	0.279	0.36	0.267	0.27	0.437	0.421	0.218	0.293	0.274	0.312	0.24	0.316	0.255
A4HS37	Uncharacterized protein [OS=Leishmania infantum]	0	1	5
A4I5D5	Uncharacterized protein [OS=Leishmania infantum]	5	1	1
A4HYA2	putative kinesin [OS=Leishmania infantum]	1	1	10
D1GJ51	putative surface antigen protein 2 [OS=Leishmania infantum]	2	1	2
E9AH25	Ankyrin/TPR repeat protein [OS=Leishmania infantum]	2	1	10
A4HZ60	putative RNA helicase [OS=Leishmania infantum]	1	1	8	1.829	1.487	1.312	1.338	1.275	1.361	1.639	1.676	2.383	1.908	2.028	1.665	1.531	1.401
A4HU72	cytochrome b5-like protein [OS=Leishmania infantum]	6	1	3	0.357	0.322	0.211	0.22	0.186	0.201	0.173	0.477	0.48	0.342	0.201	0.254	0.249	0.244
A4I2U7	DNA-directed RNA polymerase II-like protein [OS=Leishmania infantum]	7	1	1
A4I0I7	Uncharacterized protein [OS=Leishmania infantum]	3	1	1
A4HZ40	Putative argonaut-like protein [OS=Leishmania infantum]	1	1	3
A4IE15	Uncharacterized protein [OS=Leishmania infantum]	2	1	1	0.01	0.01	0.01	0.01	0.01	0.01	0.01	0.01	0.01	0.01	0.01	0.01	0.01	0.01
A4I7U5	Putative RNA polymerase-like protein [OS=Leishmania infantum]	5	1	6
A4I1U2	glycine cleavage system P protein [OS=Leishmania infantum]	1	1	3
A4IAF7	putative dynein heavy chain [OS=Leishmania infantum]	0	1	11	100	0.03		100	0.01	0.052	0.027	0.036	0.01	0.028	0.027	100	100	0.02
A4HYQ5	CTP synthase [OS=Leishmania infantum]	1	1	1	100	0.963	100	100	2.868	100	100	100	10.071	100	0.302	1.024	100	1.027
A4I7G4	Uncharacterized protein [OS=Leishmania infantum]	4	1	6
A4IAN1	Uncharacterized protein [OS=Leishmania infantum]	2	1	2	0.01	0.01	0.01	0.01	1.219	0.984	0.01	1.287	0.959	1.433	0.01	0.01	0.01	0.692
A4HSZ0	Uncharacterized protein [OS=Leishmania infantum]	1	1	4	1.548	0.01	0.01	100		100	1.252	0.061	0.712	0.01		1.093	1.038	0.01
A4I7R2	Putative ubiquitin-conjugating enzyme protein [OS=Leishmania infantum]	3	1	3
A4HWC8	Putative replication Factor A 28 kDa subunit [OS=Leishmania infantum]	4	1	5
A4HW14	Elongation of fatty acids protein [OS=Leishmania infantum]	3	1	3
A4HZS6	Uncharacterized protein [OS=Leishmania infantum]	2	1	2
A4I1J8	Uncharacterized protein [OS=Leishmania infantum]	1	1	2
A4HUJ1	Uncharacterized protein [OS=Leishmania infantum]	5	1	2	0.01	1.213	0.01	0.506	0.975	0.01	0.775		100	0.765	0.999	0.01	0.679
A4I6P3	Uncharacterized protein [OS=Leishmania infantum]	8	1	9	0.411		100	0.01		0.01	0.01	100	100			0.19
A4I1Z7	Uncharacterized protein [OS=Leishmania infantum]	1	1	9
A4HYC1	putative phenylalanyl-tRNA synthetase [OS=Leishmania infantum]	1	1	1
A4I9M6	Uncharacterized protein [OS=Leishmania infantum]	1	1	13
A4I6Q1	Uncharacterized protein [OS=Leishmania infantum]	1	1	1
A0A0R6YBC7	protoporphyrinogen oxidase-like protein [OS=Leishmania infantum]	6	1	2				1.906
A4IA77	Uncharacterized protein [OS=Leishmania infantum]	8	1	5
A4HUK6	Uncharacterized protein [OS=Leishmania infantum]	3	1	1
A4IBD5	Uncharacterized protein [OS=Leishmania infantum]	9	1	20	0.427	0.375	0.337	0.255	0.292	0.923	0.186	0.127	0.659	0.45	0.193	0.398	0.377	0.321
A4I0G9	Uncharacterized protein [OS=Leishmania infantum]	1	1	37
A4I274	Uncharacterized protein [OS=Leishmania infantum]	5	1	2
A4I3Q5	DNA topoisomerase [OS=Leishmania infantum]	2	1	8
A4HYW7	Uncharacterized protein [OS=Leishmania infantum]	0	1	2
E9AGL9	Uncharacterized protein [OS=Leishmania infantum]	1	1	4
A4IBM7	Uncharacterized protein [OS=Leishmania infantum]	1	1	1
A4I4B1	putative DNA repair helicase [OS=Leishmania infantum]	1	1	5
A4I985	Kinesin-like protein [OS=Leishmania infantum]	1	1	2
A4HX18	Uncharacterized protein [OS=Leishmania infantum]	2	1	3
A4HUZ4	Uncharacterized protein [OS=Leishmania infantum]	3	1	15
A4I1F3	Uncharacterized protein [OS=Leishmania infantum]	0	1	3
A4I793	Uncharacterized protein [OS=Leishmania infantum]	1	1	1
A4I7X4	ATP-dependent DNA helicase [OS=Leishmania infantum]	1	1	8
E9AGA7	Uncharacterized protein [OS=Leishmania infantum]	1	1	11	100	0.213	100	100	0.918	100	100	100	100	100	3.152	100	0.01	0.01
A4HRW4	Uncharacterized protein [OS=Leishmania infantum]	3	1	3
A4I330	obg-like ATPase 1 [OS=Leishmania infantum]	2	1	15
A4ID35	Uncharacterized protein [OS=Leishmania infantum]	6	1	8
A4IDV2	putative NADH dehydrogenase [OS=Leishmania infantum]	4	1	1
A4I863	Uncharacterized protein [OS=Leishmania infantum]	0	1	31
A4HWP6	putative condensin subunit 1 [OS=Leishmania infantum]	2	1	1
A4I4N0	Uncharacterized protein [OS=Leishmania infantum]	1	1	17
A4I9N5	Putative proteasome regulatory non-ATP-ase subunit 11 [OS=Leishmania infantum]	2	1	14
E9AGF3	Serine/threonine-protein phosphatase [OS=Leishmania infantum]	1	1	2
A4HTT8	Uncharacterized protein [OS=Leishmania infantum]	2	1	7
A4I8Y0	putative pumilio protein 6 [OS=Leishmania infantum]	1	1	4
A4IAK7	cell differentiation protein-like protein [OS=Leishmania infantum]	2	1	21	100	100		100			100		100	100	100	0.947	100	1.174
A4HWN1	putative glutaminyl-tRNA synthetase [OS=Leishmania infantum]	2	1	1
A4IBV8	putative Bardet-Biedl syndrome 1 protein homolog (BBS1-like protein 1) [OS=Leishmania infantum]	3	1	7
A4HS09	Uncharacterized protein [OS=Leishmania infantum]	6	1	1
A4HT90	Uncharacterized protein [OS=Leishmania infantum]	3	1	5
A4HZS5	Uncharacterized protein [OS=Leishmania infantum]	3	1	2
A4HT51	Uncharacterized protein [OS=Leishmania infantum]	1	1	1
A4HS49	Uncharacterized protein [OS=Leishmania infantum]	3	1	1
A4HRG9	Uncharacterized protein [OS=Leishmania infantum]	1	1	1
A4IAB9	Uncharacterized protein [OS=Leishmania infantum]	0	1	1	100	0.576	0.01	100	1.363	0.912	0.593			0.447	0.442	0.01	0.01	1.105
A4I244	Uncharacterized protein [OS=Leishmania infantum]	2	1	12
A4I982	Putative phosphoglycerate mutase [OS=Leishmania infantum]	6	1	1
A4IBA7	putative kinesin [OS=Leishmania infantum]	2	1	2
A4I6E9	Uncharacterized protein [OS=Leishmania infantum]	1	1	1	0.031	0.01	0.138	0.099	0.063	0.01	0.01	0.013	0.04	0.022	0.01	0.01	0.029	0.047
A4I3D0	Uncharacterized protein [OS=Leishmania infantum]	3	1	3	100	100									0.521	100		100
A4HT59	Pitrilysin-like metalloprotease [OS=Leishmania infantum]	2	1	1
A4I5E7	Uncharacterized protein [OS=Leishmania infantum]	0	1	1	100	0.764	0.354	0.01	0.01	0.01	0.638	0.01	0.01	0.01	0.01	0.192	0.01	0.862
A4IAG9	nucleolar protein family a member-like protein [OS=Leishmania infantum]	8	1	21
A4IDD4	putative poly-zinc finger protein 2 [OS=Leishmania infantum]	5	1	3	0.229	0.738	0.288	0.356	0.131	0.24	0.174	1.512	2.049	1.015	100	0.272	0.125	0.266
A4HSB6	putative RNA-binding protein [OS=Leishmania infantum]	7	1	2
A4IAF1	Uncharacterized protein [OS=Leishmania infantum]	3	1	7
A4I4S2	Uncharacterized protein [OS=Leishmania infantum]	2	1	5
A4IBR4	Uncharacterized protein [OS=Leishmania infantum]	1	1	1
A4IC51	putative isopentenyl-diphosphate delta-isomerase [OS=Leishmania infantum]	2	1	3
A4I934	Uncharacterized protein [OS=Leishmania infantum]	1	1	1
A4HYV5	DnaJ-like protein [OS=Leishmania infantum]	2	1	2
A4I8A2	putative RNA-binding protein [OS=Leishmania infantum]	4	1	3
A4I002	peptidylprolyl isomerase [OS=Leishmania infantum]	6	1	3
A4ID89	Glutathione peroxidase [OS=Leishmania infantum]	7	1	1
A4I2F1	kynureninase [OS=Leishmania infantum]	2	1	1
A4I7M5	Putative ATP-dependent RNA helicase-like protein [OS=Leishmania infantum]	1	1	23
A4HWZ2	Uncharacterized protein [OS=Leishmania infantum]	2	1	1
A4IBJ0	1-alkyl-2-acetylglycerophosphocholine esterase [OS=Leishmania infantum]	2	1	3
A4I9A1	putative mitochondrial processing peptidase alpha subunit [OS=Leishmania infantum]	2	1	1
A4I9H0	Uncharacterized protein [OS=Leishmania infantum]	4	1	2
A4HRI7	Hsp70-like protein [OS=Leishmania infantum]	1	1	5
A4IBS7	calmodulin-like protein [OS=Leishmania infantum]	6	1	1
A4I0Y4	Uncharacterized protein [OS=Leishmania infantum]	4	1	3
A4I0T5	Uncharacterized protein [OS=Leishmania infantum]	1	1	62	0.9	0.816	0.732	0.836	0.903	0.897	0.883	0.808	0.826	0.823	0.525	0.734	0.792	0.761
A4HYB4	peptidylprolyl isomerase [OS=Leishmania infantum]	3	1	4	0.576	0.482	0.682	0.636	0.607	0.678	1.052	0.193	0.218	0.395	0.412	0.344	0.681	0.715
A4I0S8	putative DNA polymerase theta (polymerase domain only) [OS=Leishmania infantum]	1	1	1
A4IDV3	putative phosphoribosylpyrophosphate synthetase [OS=Leishmania infantum]	2	1	6
A4I7H7	Uncharacterized protein [OS=Leishmania infantum]	1	1	33
A4I1C7	Uncharacterized protein [OS=Leishmania infantum]	1	1	2
A4I5J7	Uncharacterized protein [OS=Leishmania infantum]	2	1	2
A4I5J1	Uncharacterized protein [OS=Leishmania infantum]	1	1	14
A4HTL0	Uncharacterized protein [OS=Leishmania infantum]	0	1	2
A4HU15	Uncharacterized protein [OS=Leishmania infantum]	1	1	1
A4HV24	Putative eukaryotic release factor 3 [OS=Leishmania infantum]	1	1	2	100	100	100	100	100	100	100	100	100	100	100	100	100	100
A4HWU2	putative fucose kinase [OS=Leishmania infantum]	1	1	1
A4I394	Histone H2B [OS=Leishmania infantum]	8	1	1
A4I5Y7	putative kinesin [OS=Leishmania infantum]	1	1	70
A4I9U7	Uncharacterized protein [OS=Leishmania infantum]	2	1	1
A4I3H6	Uncharacterized protein [OS=Leishmania infantum]	1	1	6
A4HWS5	Uncharacterized protein [OS=Leishmania infantum]	2	1	17
A4I0K0	Uncharacterized protein [OS=Leishmania infantum]	4	1	7
A4HXS5	Uncharacterized protein [OS=Leishmania infantum]	2	1	4	0.01	0.01	0.21	0.01	0.379	0.18	0.489	0.417	0.322	0.07	0.171	0.243	0.096	0.27
A4IDF9	Uncharacterized protein [OS=Leishmania infantum]	1	1	39
A4I3N1	Uncharacterized protein [OS=Leishmania infantum]	1	1	11
A4ICU8	Uncharacterized protein [OS=Leishmania infantum]	1	1	5	0.01	0.01	0.1	0.01	0.01	0.01	0.01	0.01	0.01	0.087	0.01	0.01	0.783	0.01
A4IC10	Uncharacterized protein [OS=Leishmania infantum]	2	1	3
A4I3P7	Sulfate transporter-like protein [OS=Leishmania infantum]	0	1	2	0.01	0.01	0.01	0.01	0.01	0.01	0.01	0.01	0.01	0.01	0.01	0.01	0.01	0.01
E9AHK7	Putative ubiquitin hydrolase [OS=Leishmania infantum]	2	1	3	100	1.408	1.189	0.845	0.78	0.677	0.609	100	100	1.825	1.148	1.58	2.439	100
A4HRH5	putative long-chain-fatty-acid-CoA ligase [OS=Leishmania infantum]	1	1	3
A4I8R9	Uncharacterized protein [OS=Leishmania infantum]	3	1	4
A4HWV8	putative carbamoyl-phosphate synthase [OS=Leishmania infantum]	0	1	7
A4I1J2	Uncharacterized protein [OS=Leishmania infantum]	1	1	10
E9AGC3	Uncharacterized protein [OS=Leishmania infantum]	6	1	1
A4I628	Phosphoglycerate kinase [OS=Leishmania infantum]	1	1	4	3.927	0.128	0.206	1.585	1.725	0.121	100	0.01	0.315	2.659	100	0.143	0.846	1.195
A4I992	Uncharacterized protein [OS=Leishmania infantum]	1	1	4
A4I588	Uncharacterized protein [OS=Leishmania infantum]	1	1	6	0.632	0.312	1.843				0.01	100		0.329	0.284
A4HZE8	Uncharacterized protein [OS=Leishmania infantum]	1	1	31
A4HXF6	ysine decarboxylase-like protein [OS=Leishmania infantum]	7	1	3
A4IBI0	Uncharacterized protein [OS=Leishmania infantum]	1	1	46
A4I372	putative proteasome regulatory non-ATP-ase subunit 3 [OS=Leishmania infantum]	4	1	1
A4IA28	Uncharacterized protein [OS=Leishmania infantum]	0	1	1
A4HUH8	Uncharacterized protein [OS=Leishmania infantum]	1	1	1
Q8MQV3	Bifunctional dihydrofolate reductase-thymidylate synthase [OS=Leishmania infantum]	2	1	3	0.393	0.353	0.01	0.01	0.191	0.01	0.01	0.548	0.344	0.01	0.01	0.01	0.01	0.279
A4ICZ1	Uncharacterized protein [OS=Leishmania infantum]	2	1	18		0.01	0.01		0.01	0.01	0.01	0.01					0.01	0.01
E9AGR0	Uncharacterized protein [OS=Leishmania infantum]	2	1	11
A4I6M1	Uncharacterized protein [OS=Leishmania infantum]	1	1	3
A4HZ84	Uncharacterized protein [OS=Leishmania infantum]	1	1	5
A4I4X0	putative serine/threonine-protein kinase [OS=Leishmania infantum]	2	1	1
A4HXT1	V-type proton ATPase subunit C [OS=Leishmania infantum]	2	1	1
A4HUK0	Uncharacterized protein [OS=Leishmania infantum]	1	1	1
A4I3G6	ribonucleoside-diphosphate reductase [OS=Leishmania infantum]	1	1	1
A4I8L2	Uncharacterized protein [OS=Leishmania infantum]	1	1	2	0.512	1.118	0.111	0.346	1.506	0.01	1.051	0.578	1.108	0.01	0.774	0.703	1.294	0.605
A4I8V6	Uncharacterized protein [OS=Leishmania infantum]	2	1	1
A4I816	putative 1-acyl-sn-glycerol-3-phosphateacyltransferase-lik e protein [OS=Leishmania infantum]	4	1	3
A4I3V9	DNA topoisomerase 2 [OS=Leishmania infantum]	4	1	1
A4I6A8	DNA-directed RNA polymerase subunit beta [OS=Leishmania infantum]	1	1	7
A4HSV3	Uncharacterized protein [OS=Leishmania infantum]	1	1	3
A4ICJ8	Uncharacterized protein [OS=Leishmania infantum]	2	1	20
A4I7X2	Uncharacterized protein [OS=Leishmania infantum]	1	1	2
A4IBM0	Uncharacterized protein [OS=Leishmania infantum]	1	1	2
E9AGH1	Uncharacterized protein [OS=Leishmania infantum]	1	1	5
A4I7W3	Putative phosphatidylinositol 3-related kinase [OS=Leishmania infantum]	0	1	5
E9AG49	putative arginine N-methyltransferase [OS=Leishmania infantum]	3	1	1
A4HW66	putative phosphatidylserine synthase [OS=Leishmania infantum]	2	1	5
A4IDJ9	Putative developmentally regulated GTP-binding protein 1 [OS=Leishmania infantum]	3	1	3
A4HU27	Uncharacterized protein [OS=Leishmania infantum]	4	1	17
A4I0Q0	Putative ubiquitin hydrolase [OS=Leishmania infantum]	2	1	2
A4IC65	Uncharacterized protein [OS=Leishmania infantum]	0	1	1
A4I2G3	Uncharacterized protein [OS=Leishmania infantum]	2	1	1
A4IB38	Uncharacterized protein [OS=Leishmania infantum]	0	1	2
A4I655	Uncharacterized protein [OS=Leishmania infantum]	2	1	50
A4HT30	Uncharacterized protein [OS=Leishmania infantum]	1	1	2
A4HT54	Uncharacterized protein [OS=Leishmania infantum]	6	1	1
A4I4T0	Uncharacterized protein [OS=Leishmania infantum]	5	1	4
A4HXT2	Uncharacterized protein [OS=Leishmania infantum]	1	1	32	0.629	100	1.038	0.959		0.56	100	100	100	100	4.242	1.237	100	100
A4I3Z4	Uncharacterized protein [OS=Leishmania infantum]	0	1	17
A4I9R2	Putative myosin IB heavy chain [OS=Leishmania infantum]	1	1	9
A4HY03	Uncharacterized protein [OS=Leishmania infantum]	0	1	1	0.691	0.01	100	1.347	100	0.594	0.758	100	0.774	100	1.047	0.903	100	1.27
A4I9B8	Uncharacterized protein [OS=Leishmania infantum]	0	1	9
E9AHD3	Uncharacterized protein [OS=Leishmania infantum]	1	1	4
A4HX31	putative DNA-directed rna polymerase I largest subunit [OS=Leishmania infantum]	1	1	5
A4HY50	Putative sarcoplasmic reticulum glycoprotein [OS=Leishmania infantum]	3	1	1
A4HWH5	Uncharacterized protein [OS=Leishmania infantum]	1	1	1
A4ICA1	Uncharacterized protein [OS=Leishmania infantum]	6	1	1
A4I8T1	Uncharacterized protein [OS=Leishmania infantum]	1	1	20
A4HZB4	Uncharacterized protein [OS=Leishmania infantum]	1	1	13
A4I958	Uncharacterized protein [OS=Leishmania infantum]	1	1	6
A4IE19	Putative rab-like GTPase activating protein [OS=Leishmania infantum]	2	1	1
A4IAU6	Uncharacterized protein [OS=Leishmania infantum]	6	1	4

## Sheet: LdiWT+MF
Accession	Description	Coverage [%]	# Peptides	# PSMs	# Unique Peptides	Abundance Ratio: (Light, LdiWT 37) / (HEAVY (CTL), LdiWT 37)	Abundance Ratio: (Light, LdiWT 45) / (HEAVY (CTL), LdiWT 45)	Abundance Ratio: (Light, LdiWT 50) / (HEAVY (CTL), LdiWT 50)	Abundance Ratio: (Light, LdiWT 55) / (HEAVY (CTL), LdiWT 55)	Abundance Ratio: (Light, LdiWT 60) / (HEAVY (CTL), LdiWT 60)	Abundance Ratio: (Light, LdiWT 65) / (HEAVY (CTL), LdiWT 65)	Abundance Ratio: (Light, LdiWT 70) / (HEAVY (CTL), LdiWT 70)	Abundance Ratio: (Light, LdiWT MTF 37) / (HEAVY (CTL), LdiWT MTF 37)	Abundance Ratio: (Light, LdiWT MTF 45) / (HEAVY (CTL), LdiWT MTF 45)	Abundance Ratio: (Light, LdiWT MTF 50) / (HEAVY (CTL), LdiWT MTF 50)	Abundance Ratio: (Light, LdiWT MTF 55) / (HEAVY (CTL), LdiWT MTF 55)	Abundance Ratio: (Light, LdiWT MTF 60) / (HEAVY (CTL), LdiWT MTF 60)	Abundance Ratio: (Light, LdiWT MTF 65) / (HEAVY (CTL), LdiWT MTF 65)	Abundance Ratio: (Light, LdiWT MTF 70) / (HEAVY (CTL), LdiWT MTF 70)
A4I412	Putative heat-shock protein hsp70 [OS=Leishmania infantum]	57	29	2365	5	1.867	0.648	0.837	0.694	0.706	0.762	0.571	0.988	0.648	0.423	0.239	0.423	0.343	0.424
A4ICW8	Elongation factor 2 [OS=Leishmania infantum]	49	32	1426	32	1.635	0.762	0.459	0.168	0.155	0.125	0.274	1.289	0.682	0.369	0.112	0.259	0.138	0.097
A4HX73	elongation factor 1-alpha [OS=Leishmania infantum]	58	21	2691	5	0.751	0.352	0.242	0.11	0.049	0.02	0.034	0.773	0.56	0.378	0.203	0.145	0.066	0.058
E9AHM9	heat shock protein 83-1 [OS=Leishmania infantum]	45	27	1971	27	1.411	0.619	0.292	0.136	0.113	0.033	0.037	1.071	0.563	0.361	0.167	0.158	0.095	0.038
Q25292	heat-shock protein [OS=Leishmania infantum]	50	25	2050	1
A0A0K0TMW0	elongation factor 1-alpha [OS=Leishmania infantum]	54	19	2135	3	4.069	1.017	0.66	0.073	0.01	0.01	0.09	2.948	0.551	0.41	0.01	0.01	0.488	0.01
A4I1G1	ATP synthase subunit beta [OS=Leishmania infantum]	41	14	845	14	1.126	0.761	0.601	0.081	0.04	0.069	0.064	1.012	0.769	0.514	0.086	0.04	0.016	0.022
A4IDH5	Chaperonin HSP60, mitochondrial [OS=Leishmania infantum]	43	19	1299	11	0.389	0.205	0.204	0.167	0.232	0.302	0.35	0.579	0.527	0.383	0.169	0.394	0.238	0.353
A4I5T0	Putative heat shock 70-related protein 1, mitochondrial [OS=Leishmania infantum]	38	22	2142	21	1.107	0.805	0.736	0.432	0.488	0.469	0.533	1.136	0.834	0.629	0.304	0.409	0.277	0.319
A4HW62	Enolase [OS=Leishmania infantum]	48	16	835	16	1.798	0.917	0.346	0.148	0.129	0.105	0.1	1.119	1.067	0.558	0.165	0.146	0.105	0.121
Q6LA77	Gp63 [OS=Leishmania infantum]	32	15	868	15	1.36	1.348	1.288	0.888	0.436	0.168	0.049	0.904	1.006	0.752	0.538	0.414	0.142	0.025
A4I7K4	putative ATP-dependent RNA helicase [OS=Leishmania infantum]	49	23	1165	23	0.945	0.534	0.291	0.102	0.079	0.076	0.066	1.125	0.68	0.48	0.193	0.172	0.112	0.055
A4I2N7	calpain-like cysteine peptidase [OS=Leishmania infantum]	59	17	830	17	1.075	0.692	0.824	0.639	0.537	0.542	1.024	1.272	0.988	0.995	0.598	0.673	0.606	0.901
A4HXS6	aconitate hydratase [OS=Leishmania infantum]	29	21	572	21	1.809	1.067	0.382	0.056	0.041	0.048	0.026	0.936	0.93	0.355	0.104	0.052	0.072	0.061
Q9GP00	Nucleoside diphosphate kinase [OS=Leishmania infantum]	84	10	1324	10	1.462	1.349	1.15	1.073	0.912	0.797	0.047	1.073	1.004	1	0.704	1.089	0.663	0.066
A4ID05	Adenosylhomocysteinase [OS=Leishmania infantum]	37	13	752	13	1.809	1.355	1.162	0.164	0.016	0.021	0.02	1.816	1.513	1.295	0.188	0.057	0.018	0.015
E9AGQ5	Putative heat shock protein [OS=Leishmania infantum]	43	28	627	28	1.113	0.488	0.34	0.183	0.219	0.268	0.367	0.921	0.692	0.405	0.259	0.355	0.364	0.216
A4HVE5	Putative carboxypeptidase [OS=Leishmania infantum]	42	19	539	19	1.512	1.332	1.114	0.902	0.734	0.486	0.336	1.125	0.941	1.054	0.428	0.62	0.481	0.372
A4ICK8	fructose-bisphosphate aldolase [OS=Leishmania infantum]	56	15	706	15	1.208	0.637	0.151	0.058	0.029	0.025	0.019	0.906	0.681	0.303	0.118	0.054	0.035	0.024
A4IDH4	Chaperonin HSP60, mitochondrial [OS=Leishmania infantum]	34	16	925	8	1.827	1.52	0.847	0.888	1.163	0.976	1.259	1.514	1.56	1.604	0.977	0.969	0.963	0.832
A4I3J9	Putative glucose-regulated protein 78 [OS=Leishmania infantum]	34	21	538	21	0.89	0.617	0.36	0.263	0.263	0.204	0.201	0.978	0.685	0.537	0.324	0.402	0.302	0.373
A4IDB2	putative translation elongation factor 1-beta [OS=Leishmania infantum]	60	9	384	4	2.224	0.926	0.713	0.572	0.521	0.709	0.785	0.795	0.493	0.425	0.267	0.221	0.255	0.326
A4I5X6	glyceraldehyde-3-phosphate dehydrogenase [OS=Leishmania infantum]	46	15	684	14	0.927	0.44	0.238	0.104	0.102	0.038	0.043	0.693	0.409	0.326	0.135	0.095	0.062	0.089
A4I8F6	Dihydrolipoyl dehydrogenase [OS=Leishmania infantum]	34	12	512	12	2.679	1.958	2.512	1.731	1.468	1.776	1.826	1.172	1.218	1.492	0.928	1.294	0.506	0.663
A0A0S2UQ61	Activated protein kinase C receptor [OS=Leishmania infantum]	46	11	407	11	0.544	0.202	0.076	0.036	0.048	0.054	0.021	0.85	0.463	0.207	0.072	0.076	0.139	0.04
E9AHI5	putative ribosomal protein L1a [OS=Leishmania infantum]	39	12	713	12	0.793	0.523	0.25	0.18	0.142	0.139	0.078	1.069	1.009	0.576	0.292	0.157	0.192	0.13
A4I9P1	Elongation factor 1-beta [OS=Leishmania infantum]	56	11	510	6	1.235	0.155	0.01	0.01	0.016	0.041	0.081	0.869	0.346	0.034	0.014	0.018	0.034	0.027
A4I2Y7	glycosomal phosphoenolpyruvate carboxykinase, putative [OS=Leishmania infantum]	32	16	651	16	1.269	0.562	0.372	0.208	0.131	0.111	0.063	0.851	0.472	0.226	0.157	0.125	0.075	0.071
A4HU13	Putative calmodulin [OS=Leishmania infantum]	59	9	805	9	1.344	1.008	1.426	0.828	0.859	0.821	0.972	1.272	1.06	1.192	0.802	1.111	0.887	1.074
E9AGK7	tubulin alpha chain [OS=Leishmania infantum]	34	13	743	13	0.885	0.31	0.372	0.277	0.249	0.299	0.277	0.748	0.427	0.409	0.275	0.248	0.22	0.266
A4HTR0	tubulin beta chain [OS=Leishmania infantum]	34	12	580	1	0.01	0.346	100	100	0.01		0.01	0.571	0.816	0.605	0.278	100		0.01
A4I120	Uncharacterized protein [OS=Leishmania infantum]	35	17	571	17	1.98	1.365	0.513	0.151	0.101	0.155	0.109	1.44	1.196	0.543	0.127	0.134	0.127	0.22
A4IBK1	putative ATP-dependent RNA helicase [OS=Leishmania infantum]	28	19	364	19	0.6	0.381	0.286	0.133	0.174	0.191	0.206	0.976	0.759	0.583	0.221	0.156	0.199	0.279
A4I8U5	tubulin beta chain [OS=Leishmania infantum]	34	12	566	1
A4HVI6	40S ribosomal protein S12 [OS=Leishmania infantum]	56	7	645	7	0.842	0.827	0.964	0.506	0.659	0.908	0.93	1.037	0.773	1.078	0.702	1.041	0.724	1.015
A4HWJ9	NAD-specific glutamate dehydrogenase [OS=Leishmania infantum]	23	23	489	23	1.111	0.64	0.479	0.402	0.154	0.19	0.158	1.308	0.696	0.549	0.346	0.426	0.335	0.172
A4HTP4	stress-induced protein sti1 [OS=Leishmania infantum]	41	23	495	23	1.325	0.741	0.61	0.493	0.392	0.421	0.423	1.584	1.199	0.721	0.614	0.854	0.686	0.473
A4HSH2	ATPase alpha subunit [OS=Leishmania infantum]	22	13	649	13	1.462	0.885	0.677	0.17	0.137	0.117	0.075	0.884	0.676	0.56	0.125	0.12	0.038	0.047
A4IAQ1	pyruvate kinase [OS=Leishmania infantum]	32	12	364	12	1.398	1.312	1.131	0.13	0.071	0.099	0.14	1.127	1.209	0.854	0.103	0.165	0.075	0.088
A4I4W0	putative 60S ribosomal protein L13 [OS=Leishmania infantum]	37	7	731	7	0.725	0.542	0.375	0.25	0.164	0.313	0.249	0.586	0.503	0.497	0.229	0.16	0.118	0.167
A4HZB2	phosphotransferase [OS=Leishmania infantum]	27	9	252	9	1.007	0.656	0.404	0.113	0.08	0.074	0.037	1.305	1.189	1.059	0.449	0.619	0.156	0.088
A4HWK2	tryparedoxin peroxidase [OS=Leishmania infantum]	49	9	582	1
A4I8D8	Putative ribosomal protein L3 [OS=Leishmania infantum]	30	11	593	11	1.114	0.632	0.433	0.199	0.2	0.233	0.143	1.783	1.187	1.011	0.411	0.22	0.141	0.193
Q95NF5	Cytosolic peroxiredoxin [OS=Leishmania infantum]	49	9	568	1	100	100	100	100	4.575	0.469	100	1.72	1.04	0.822	0.532	0.394	100	0.239
A4I600	Putative 60S acidic ribosomal protein P2 [OS=Leishmania infantum]	80	6	697	6	1.173	0.655	0.485	0.409	0.67	0.724	1.035	1.495	1.279	0.961	0.776	1.172	1.146	1.371
A4HRT1	putative delta-1-pyrroline-5-carboxylate dehydrogenase [OS=Leishmania infantum]	29	15	301	15	1.772	0.676	0.226	0.051	0.01	0.01	0.015	0.915	0.429	0.185	0.056	0.12	0.023	0.047
Q9BHZ6	Elongation factor-1 gamma [OS=Leishmania infantum]	37	12	454	12	0.719	0.337	0.26	0.133	0.103	0.061	0.057	1.073	0.694	0.512	0.219	0.25	0.116	0.098
A4IA34	Uncharacterized protein [OS=Leishmania infantum]	47	8	501	8	0.877	0.423	0.205	0.049	0.01	0.01	0.01	0.981	0.679	0.382	0.077	0.085	0.03	0.015
Q9N9V6	eukaryotic translation initiation factor 5A [OS=Leishmania infantum]	61	7	510	7	2.241	0.472	0.412	0.305	0.604	0.734	0.845	3.225	0.775	0.395	0.324	0.687	0.8	1.739
A4HX65	Uncharacterized protein [OS=Leishmania infantum]	21	14	278	14	0.789	0.414	0.291	0.241	0.209	0.177	0.108	0.908	0.517	0.33	0.134	0.15	0.034	0.027
A4ID83	Succinate--CoA ligase [ADP-forming] subunit beta, mitochondrial [OS=Leishmania infantum]	29	11	420	11	1.165	0.752	0.316	0.197	0.164	0.143	0.131	1.254	0.748	0.358	0.16	0.101	0.052	0.096
E9AGM1	60S acidic ribosomal protein P2 [OS=Leishmania infantum]	67	5	262	5	1.752	1.446	1.079	0.775	1.109	1.258	1.747	0.887	0.788	0.903	0.431	0.616	0.446	0.881
A4I6Z4	Prostaglandin f2-alpha synthase/D-arabinose dehydrogenase [OS=Leishmania infantum]	55	14	419	14	1.82	1.021	0.331	0.227	0.042	0.12	0.039	1.167	0.514	0.434	0.115	0.125	0.069	0.059
A4I1D2	peptidyl-prolyl cis-trans isomerase [OS=Leishmania infantum]	62	10	865	9	1.589	0.561	0.389	0.307	0.301	0.319	0.602	1.268	0.493	0.254	0.25	0.26	0.282	0.643
A4ICD5	Protein disulfide-isomerase [OS=Leishmania infantum]	38	15	316	15	2.894	0.307	0.442	0.123	0.417	0.546	0.657	0.83	0.429	0.251	0.306	0.226	0.096	0.346
A4HXT8	putative 60S ribosomal protein L10A [OS=Leishmania infantum]	42	7	238	7	1.812	0.754	0.214	0.17	0.06	0.161	0.109	1.252	0.736	0.295	0.096	0.063	0.075	0.091
A4HZI4	40S RIBOSOMAL PROTEIN S6 [OS=Leishmania infantum]	35	8	480	8	0.633	0.324	0.133	0.047	0.026	0.03	0.089	1.317	0.832	0.432	0.117	0.083	0.051	0.078
A4I253	heat shock protein 70-related protein [OS=Leishmania infantum]	29	15	237	14	1.022	0.325	0.075	0.01	0.132	0.065	0.095	0.935	0.614	0.405	0.126	0.2	0.093	0.162
A4IBL4	Putative cystathione gamma lyase [OS=Leishmania infantum]	29	8	304	8	2.624	0.412	0.151	0.12	0.067	0.049	0.652	1.222	0.197	0.237	0.123	0.036	0.354	0.181
A4I2S6	Putative T-complex protein 1, beta subunit [OS=Leishmania infantum]	32	15	320	15	0.896	0.562	0.457	0.331	0.422	0.273	0.336	0.799	0.738	0.429	0.359	0.41	0.36	0.405
A4HVW1	Uncharacterized protein [OS=Leishmania infantum]	42	7	330	7	2.364	1.092	0.773	0.541	0.465	0.402	0.615	0.993	0.645	0.544	0.26	0.374	0.219	0.298
E9AHZ7	2,3-bisphosphoglycerate-independent phosphoglycerate mutase [OS=Leishmania infantum]	32	14	194	14	2.08	1.409	1.006	0.769	0.921	1.016	1.26	0.676	1.146	0.38	0.265	0.387	0.103	0.244
A4I1Z4	Putative 10 kDa heat shock protein [OS=Leishmania infantum]	76	6	580	6	1.809	1.758	1.3	0.999	1.038	1.891	2.791	1.348	1.013	1.61	0.463	0.691	0.518	0.513
A4HUU6	putative 14-3-3 protein [OS=Leishmania infantum]	49	9	149	9	2.275	1.518	0.843	0.424	0.331	0.304	0.186	1.602	1.045	0.596	0.244	0.105	0.092	0.083
A4I218	Putative 40s ribosomal protein s16 [OS=Leishmania infantum]	48	8	360	8	0.881	0.422	0.28	0.045	0.132	0.025	0.03	0.946	0.717	0.567	0.246	0.375	0.026	0.018
A4I9I3	malate dehydrogenase [OS=Leishmania infantum]	39	8	217	8	1.886	0.682	0.464	0.206	0.201	0.169	0.229	1.454	0.543	0.354	0.137	0.143	0.075	0.098
A4IBV3	Polyadenylate-binding protein [OS=Leishmania infantum]	27	16	377	16	0.533	0.326	0.18	0.01	0.03	0.014	0.047	0.949	0.41	0.278	0.064	0.096	0.045	0.074
A0A0S1RSH3	Heat shock protein 70 [OS=Leishmania infantum]	38	7	644	1
A4I2U1	60S acidic ribosomal protein P0 [OS=Leishmania infantum]	35	8	209	8	1.353	0.567	0.22	0.138	0.067	0.076	0.101	1.194	0.559	0.21	0.221	0.207	0.066	0.104
E9AHX6	Putative polyubiquitin [OS=Leishmania infantum]	71	6	922	5	1.054	0.594	0.634	0.576	0.432	0.655	0.73	0.784	0.886	0.782	0.584	0.457	0.466	0.462
A4HT78	putative 60S ribosomal protein L7a [OS=Leishmania infantum]	28	7	387	7	1.653	0.73	0.709	0.341	0.238	0.182	0.178	1.494	1.678	0.569	0.152	0.216	0.044	0.01
A4HWD9	Putative 60S acidic ribosomal protein [OS=Leishmania infantum]	53	3	183	3	1.71	1.385	1.037	0.869	0.861	0.912	1.075	0.6	0.435	0.713	0.195	0.256	0.383	0.36
E9AHK3	S-adenosylmethionine synthase [OS=Leishmania infantum]	33	12	405	11	1.445	0.906	0.496	0.342	0.4	0.179	0.237	1.197	0.946	0.309	0.144	0.172	0.139	0.11
A4HRG4	40S ribosomal protein S7 [OS=Leishmania infantum]	41	8	331	8	0.669	0.265	0.127	0.01	0.01	0.01	0.01	0.776	0.554	0.28	0.1	0.093	0.031	0.01
A4HVQ1	Putative 40s ribosomal protein s4 [OS=Leishmania infantum]	22	11	510	11	0.931	0.446	0.277	0.072	0.046	0.077	0.075	1.08	0.813	0.495	0.222	0.177	0.089	0.022
A4I0C2	acetyl-coenzyme A synthetase [OS=Leishmania infantum]	25	12	149	12	1.142	0.339	0.158	0.048	0.028	0.096	0.08	1.812	1.532	0.526	0.204	0.25	0.186	0.342
A4I708	Putative 3,2-trans-enoyl-CoA isomerase, mitochondrial [OS=Leishmania infantum]	25	7	276	7	0.743	0.348	0.25	0.256	0.118	0.291	0.109	0.805	0.403	0.332	0.188	0.216	0.17	0.087
A4I0S4	Triosephosphate isomerase [OS=Leishmania infantum]	40	8	231	8	0.811	0.764	0.454	0.199	0.294	0.226	0.201	2.808	2.501	2.77	2.655	2.206	2.531	2.785
Q9N9V3	Putative ribosomal protein L10 [OS=Leishmania infantum]	38	8	324	8	0.538	0.313	0.152	0.026	0.053	0.036	0.073	0.912	0.984	0.439	0.076	0.148	0.073	0.021
E9AHW1	putative RNA-binding protein [OS=Leishmania infantum]	35	9	275	9	0.661	0.296	0.173	0.089	0.074	0.097	0.059	0.625	0.562	0.25	0.099	0.087	0.075	0.088
A4HWJ3	Putative 40S ribosomal protein S3 [OS=Leishmania infantum]	44	10	424	10	0.777	0.371	0.202	0.051	0.046	0.014	0.022	0.676	1.038	0.547	0.282	0.255	0.111	0.026
A0A142BXU6	glucose-6-phosphate isomerase [OS=Leishmania infantum]	14	8	218	8	1.271	1.029	0.24	0.01	0.01	0.01	0.01	0.768	0.863	0.241	0.073	0.01	0.01	0.01
A4I0Y8	Putative IgE-dependent histamine-releasing factor [OS=Leishmania infantum]	58	7	299	7	1.538	0.618	0.668	0.479	0.688	0.485	0.474	3.447	1.626	1.359	1.015	1.267	0.79	0.92
A4HUX3	putative aminopeptidase [OS=Leishmania infantum]	22	10	217	10	1.05	0.977	0.48	0.219	0.077	0.13	0.19	0.879	0.599	0.596	0.231	0.162	0.194	0.199
A4I1F4	Aldehyde dehydrogenase, mitochondrial [OS=Leishmania infantum]	26	12	185	12	1.369	0.786	1.016	0.642	0.063	0.054	0.088	0.887	0.54	0.675	0.264	0.164	0.195	0.04
A4I993	Putative carboxypeptidase [OS=Leishmania infantum]	28	13	147	13	0.968	0.883	0.52	0.185	0.067	0.035	0.01	1.008	0.797	0.746	0.291	0.369	0.061	0.05
A4I7Z7	superoxide dismutase [OS=Leishmania infantum]	32	4	243	1	1.614	0.515	1.326	0.01	0.01	0.01	0.01	1.287	1.474	0.01	0.01	0.01	0.01
A2CIA0	isocitrate dehydrogenase [NADP] [OS=Leishmania infantum]	28	11	228	11	0.433	0.297	0.085	0.101	0.116	0.066	0.139	0.846	0.573	0.229	0.135	0.223	0.1	0.086
A4I2T3	Uncharacterized protein [OS=Leishmania infantum]	23	12	218	12	0.855	0.325	0.494	0.267	0.155	0.222	0.116	0.883	0.671	0.891	0.396	0.522	0.429	0.636
A4HV09	pyruvate, phosphate dikinase [OS=Leishmania infantum]	21	15	200	15	0.911	0.165	0.077	0.025	0.038	0.017	0.01	0.622	0.4	0.337	0.04	0.065	0.117	0.124
A4HW29	Putative calpain-like cysteine peptidase [OS=Leishmania infantum]	53	6	494	6	1.929	1.328	1.341	1.143	1.269	1.22	1.393	1.277	0.95	1	0.52	1.013	0.894	0.993
A4ICY0	stress-inducible protein STI1 homolog [OS=Leishmania infantum]	27	6	174	6	1.304	0.519	0.22	0.148	0.226	0.164	0.281	0.852	0.327	0.095	0.174	0.129	0.13	0.146
A4HZ42	Uncharacterized protein [OS=Leishmania infantum]	32	11	129	11	1.191	0.359	0.171	0.01	0.097	0.082	0.046	1.016	0.511	0.154	0.042	0.01	0.146	0.064
A4I6N1	biotin/lipoate protein ligase-like protein [OS=Leishmania infantum]	28	6	182	6	1.366	0.58	0.326	0.258	0.144	0.101	0.218	0.859	0.66	0.497	0.111	0.208	0.203	0.039
Q6RYT3	tryparedoxin [OS=Leishmania infantum]	47	6	299	6	1.279	0.735	0.524	0.163	0.101	0.084	0.171	0.887	1.314	0.615	0.406	0.36	0.241	0.179
A4I7Q0	Uncharacterized protein [OS=Leishmania infantum]	22	7	163	7	1.065	0.803	0.966	1.138	1.043	0.966	1.057	2.345	2.427	2.259	1.24	1.232	1.296	0.671
E9AGQ7	Histone H2B [OS=Leishmania infantum]	46	5	508	3	0.963	0.592	0.335	0.159	0.138	0.127	0.268	0.543	0.633	0.536	0.183	0.203	0.121	0.159
A4I076	putative NADP-dependent alcohol dehydrogenase [OS=Leishmania infantum]	29	8	183	8	3.846	0.995	0.451	0.421	0.655	4.101	3.553	1.138	0.726	0.538	0.281	0.623	0.695	0.381
A4IBR8	putative 60S ribosomal protein L23 [OS=Leishmania infantum]	45	6	287	6	1.094	0.293	0.061	0.098	0.049	0.054	0.058	0.933	0.433	0.616	0.288	0.114	0.069	0.01
A4IB31	Putative mitochondrial processing peptidase, beta subunit [OS=Leishmania infantum]	17	9	283	9	1.596	0.994	0.44	0.116	0.01	0.092	0.107	0.707	0.426	0.096	0.073	0.078	0.075	0.048
A4I058	putative endoribonuclease L-PSP (pb5) [OS=Leishmania infantum]	22	3	243	3	1.866	1.692	2.14	1.328	0.897	0.329	0.356	1.247	1.091	1.249	0.611	0.695	0.436	0.047
A4I1R2	Succinate--CoA ligase [ADP-forming] subunit alpha, mitochondrial [OS=Leishmania infantum]	38	8	216	8	1.813	1.05	0.216	0.117	0.136	0.161	0.132	1.081	0.564	0.582	0.241	0.132	0.106	0.232
A4I6P8	Putative vacuolar-type proton translocating pyrophosphatase 1 [OS=Leishmania infantum]	11	8	292	8	1.84	1.365	1.241	0.904	0.825	0.93	0.912	3.145	2.483	1.49	1.832	2.22	1.76	1.563
A4HST1	Putative 60S ribosomal protein L19 [OS=Leishmania infantum]	18	4	146	4	0.861	0.501	0.544	0.295	0.31	0.372	0.552	1.319	1.028	0.866	0.409	0.402	0.274	0.22
A4ICP1	putative 40S ribosomal protein S18 [OS=Leishmania infantum]	34	6	477	6	0.926	0.467	0.27	0.15	0.069	0.049	0.034	0.636	0.523	0.416	0.183	0.153	0.087	0.033
A4HUZ1	Uncharacterized protein [OS=Leishmania infantum]	21	4	128	4	0.523	0.367	0.195	0.3	0.297	0.431	0.505	0.792	0.407	0.486	0.257	0.3	0.289	0.484
A4I7Z8	superoxide dismutase [OS=Leishmania infantum]	25	4	230	1	100	0.89	100	0.471	0.17	0.01		1.104	0.989	0.695	0.443	0.465	0.01	0.01
A4HVG8	Uncharacterized protein [OS=Leishmania infantum]	43	6	486	6	1.487	0.667	0.575	0.344	0.758	0.484	0.618	0.885	0.64	0.586	0.268	0.15	0.225	0.853
A4HSC2	Actin [OS=Leishmania infantum]	29	8	162	8	0.91	0.242	0.096	0.01	0.01	0.01	0.01	0.748	0.477	0.167	0.096	0.168	0.136	0.148
A4HTP3	Uncharacterized protein [OS=Leishmania infantum]	34	11	101	11	0.819	0.329	0.01	0.01	0.01	0.01	0.01	1.96	0.43	0.01	0.01	0.01	0.01	0.049
A4I3W2	Eukaryotic translation initiation factor 3 subunit E [OS=Leishmania infantum]	27	9	83	9	0.551	0.312	0.106	0.104	0.01	0.085	0.249	1.271	0.264	0.394	0.338	0.131	0.162	0.103
A4I0F1	Uncharacterized protein [OS=Leishmania infantum]	52	5	286	5	0.885	0.639	1.51	1.28	1.488	1.321	1.043	1.454	0.516	1.049	0.692	0.814	0.75	0.827
A4I9W4	Uncharacterized protein [OS=Leishmania infantum]	45	7	135	7	3.107	1.324	0.625	0.424	0.833	1.302	3.232	1.524	0.485	0.647	0.375	0.442	0.888	0.944
E9AGX3	putative 60S ribosomal protein L9 [OS=Leishmania infantum]	35	6	210	6	0.481	0.32	0.204	0.1	0.095	0.15	0.135	0.529	0.518	0.391	0.233	0.013	0.056	0.05
A4HT18	coproporphyrinogen III oxidase [OS=Leishmania infantum]	24	6	166	6	1.183	0.75	0.788	0.768	0.497	0.46	0.364	0.675	0.165	1.752	0.648	0.01	0.01	0.01
A4IB88	Putative 60S ribosomal protein L5 [OS=Leishmania infantum]	25	7	383	7	1.068	0.874	0.782	0.641	0.35	0.358	0.063	1.001	0.863	0.714	0.426	0.662	0.399	0.09
A4IDA9	14-3-3 protein-like protein [OS=Leishmania infantum]	34	7	205	7	1.492	0.589	0.171	0.103	0.01	0.01	0.106	2.055	5.737	0.822	0.299	0.392	0.105	0.01
A4IB24	Putative ubiquitin-conjugating enzyme e2 [OS=Leishmania infantum]	45	5	151	5	3.112	0.663	0.669	0.01	0.395	0.343	0.353	5.648	5.884	3.451	0.675	0.01	0.01	0.01
A4I1L9	Pyruvate dehydrogenase E1 component subunit beta [OS=Leishmania infantum]	21	7	155	7	1.213	1.152	0.493	0.319	0.166	0.304	0.574	0.569	0.61	0.452	0.156	0.264	0.155	0.091
A4HSQ5	Proteasome subunit beta type [OS=Leishmania infantum]	21	5	162	5	0.901	0.668	0.695	0.445	0.16	0.019	0.096	1.159	0.867	0.907	0.609	0.098	0.01	0.028
A4I0M7	putative 60S ribosomal protein L17 [OS=Leishmania infantum]	28	5	231	5	0.888	0.623	0.328	0.116	0.138	0.151	0.096	1.015	0.702	0.332	0.129	0.151	0.114	0.058
A4I5Z0	Uncharacterized protein [OS=Leishmania infantum]	26	7	116	7	0.775	0.217	0.178	0.037	0.01	0.048	0.105	0.61	0.391	0.214	0.063	0.074	0.037	0.124
A4HZ73	putative 60S ribosomal protein L36 [OS=Leishmania infantum]	35	4	297	4	0.932	0.504	0.262	0.172	0.129	0.171	0.063	1.258	0.692	0.628	0.293	0.3	0.251	0.117
A4HY43	ADP,ATP carrier protein 1, mitochondrial [OS=Leishmania infantum]	23	8	410	8	0.713	0.358	0.299	0.087	0.077	0.067	0.052	0.533	0.418	0.287	0.144	0.095	0.082	0.124
A4HZS1	Putative 40S ribosomal protein S15 [OS=Leishmania infantum]	11	1	241	1	0.842	0.31	0.218	0.046	0.102	0.01	0.01	0.827	0.488	0.401	0.161	0.169	0.056	0.01
A4HV05	40S ribosomal protein S5 [OS=Leishmania infantum]	30	5	181	5	0.994	0.631	0.458	0.201	0.123	0.08	0.085	0.703	0.587	0.291	0.117	0.08	0.01	0.015
A4I8F2	putative chaperonin alpha subunit [OS=Leishmania infantum]	23	11	168	11	0.884	0.616	0.505	0.431	0.471	0.456	0.577	1.545	1.195	0.869	0.759	0.645	0.588	0.592
A4HTB3	splicing factor ptsr1-like protein [OS=Leishmania infantum]	31	9	131	9	4.898	2.552	0.676	0.01	0.581	0.429	0.502	1.515	0.406	1.432	0.856	1.852	0.914	0.224
A4HT92	putative 40S ribosomal protein S9 [OS=Leishmania infantum]	36	7	479	7	0.554	0.243	0.167	0.052	0.02	0.01	0.022	0.942	0.754	0.374	0.219	0.136	0.03	0.01
A4IDG8	phosphomannomutase [OS=Leishmania infantum]	26	5	175	5	1.219	0.594	0.32	0.489	0.275	0.327	0.565	0.966	0.853	0.553	0.261	0.205	0.236	0.222
A4I765	Putative calreticulin [OS=Leishmania infantum]	16	7	220	7	1.784	1.19	0.964	0.491	0.405	0.526	0.629	0.659	0.893	0.793	0.322	0.44	0.321	0.374
A4IC14	Cyclophilin 40 [OS=Leishmania infantum]	21	6	76	6	0.687	0.321	0.497	0.508	0.521	0.657	1.019	1.108	0.721	0.625	0.5	0.979	0.7	0.902
E9AHH9	putative ribosomal protein S20 [OS=Leishmania infantum]	38	4	259	4	0.781	0.527	0.424	0.174	0.081	0.186	0.16	1.012	0.559	0.461	0.081	0.19	0.134	0.119
A4I1P9	putative 2,4-dihydroxyhept-2-ene-1,7-dioic acid aldolase [OS=Leishmania infantum]	29	5	140	5	2.232	1.911	2.319	1.513	0.453	0.01	0.01	0.929	1.017	1.569	0.734	0.572	0.01	0.019
A4ICN5	Putative 40s ribosomal protein S10 [OS=Leishmania infantum]	34	4	202	4	1.287	0.441	0.276	0.078	0.01	0.01	0.01	1.068	0.697	0.422	0.143	0.159	0.071	0.065
A4HVI5	putative 60S ribosomal protein L18 [OS=Leishmania infantum]	11	2	295	2	1.025	0.648	0.276	0.178	0.202	0.071	0.126	0.705	0.715	0.567	0.293	0.135	0.061	0.053
A4HSP6	Uncharacterized protein [OS=Leishmania infantum]	14	9	107	9	0.866	0.314	0.427	0.345	0.358	0.298	0.11	0.87	0.857	0.519	0.511	0.656	0.411	0.388
A4I0H8	T-complex protein 1 subunit gamma [OS=Leishmania infantum]	20	11	153	11	1.366	1.422	1.11	1.43	1.373	0.898	1.739	2.715	1.251	1.836	0.562	0.594	0.578	0.655
E9AHE8	Putative small GTP-binding protein Rab1 [OS=Leishmania infantum]	47	9	135	7	0.947	0.191	0.01	0.072	0.01	0.361	1.009	0.842	0.43	1.864	0.333	0.01	0.403	0.191
I3VJT5	6-phosphogluconate dehydrogenase, decarboxylating [OS=Leishmania infantum]	15	6	155	6	0.828	0.312	0.165	0.064	0.01	0.103	0.01	1.227	0.39	0.158	0.1	0.064	0.133	0.068
A4I7Q4	60S ribosomal protein L18a [OS=Leishmania infantum]	29	5	171	5	2.254	1.315	1.265	0.567	0.718	0.678	0.898	0.998	0.413	0.692	0.407	0.103	0.364	0.079
A4HU29	putative eukaryotic translation initiation factor 2 subunit [OS=Leishmania infantum]	26	9	104	9	1.233	0.777	0.826	0.5	0.497	0.465	0.796	0.632	0.598	0.604	0.462	0.649	0.226	0.373
A4HZ53	putative la RNA binding protein [OS=Leishmania infantum]	29	10	147	10	1.819	0.871	0.719	0.406	0.25	0.286	0.221	1.067	0.633	0.851	0.427	0.586	0.516	0.34
Q9N9V2	Nascent polypeptide associated complex homologue, alpha chain [OS=Leishmania infantum]	48	5	133	5	0.815	0.46	0.483	0.357	0.32	0.413	0.705	0.827	0.762	0.445	0.447	0.211	0.181	0.607
A4I7P2	Putative RNA binding protein [OS=Leishmania infantum]	22	4	201	4	1.718	0.985	0.506	0.117	0.01	0.01	0.01	1.049	1.184	0.77	0.24	0.129	0.067	0.01
A4I191	RNA-binding protein, putative, UPB2 [OS=Leishmania infantum]	21	3	227	3	1.843	0.541	0.537	0.312	1.2	1.586	2.868	1.005	0.328	0.191	0.163	0.136	0.159	0.636
A4I341	putative heat shock protein DnaJ [OS=Leishmania infantum]	19	8	183	8	1.664	1.308	0.385	0.386	0.151	0.274	0.392	1.448	1.229	0.375	0.263	0.35	0.199	0.152
A4I574	putative aspartyl-tRNA synthetase [OS=Leishmania infantum]	21	11	84	11	3.851	1.453	0.453	0.345	0.161	0.165	0.146	0.79	0.27	0.395	0.065	0.084	0.052	0.032
A4I584	Uncharacterized protein [OS=Leishmania infantum]	23	6	69	6	3.617	0.848	0.943	0.473	0.498	0.673	1.006	4.912	0.99	1.349	0.061	0.643	0.266	1.061
E9AGX7	T-complex protein 1 subunit delta [OS=Leishmania infantum]	26	13	85	13	1.338	0.732	0.701	0.407	0.841	0.63	1.138	1.28	0.543	0.704	0.835	0.831	0.498	0.745
A4I011	putative 40S ribosomal protein L14 [OS=Leishmania infantum]	20	5	324	5	0.806	0.603	0.433	0.287	0.158	0.081	0.117	0.869	0.93	0.817	0.417	0.784	0.385	0.359
A4HWB9	putative 60S ribosomal protein L13a [OS=Leishmania infantum]	21	4	134	4	0.832	0.01	0.249	0.129	0.143	0.01	0.188	1.031	0.428	0.237	0.07	0.071	0.103	0.01
A4I890	Putative ribosomal protein L27 [OS=Leishmania infantum]	37	6	278	6	1.042	0.55	0.388	0.102	0.01	0.064	0.063	0.765	0.692	0.314	0.202	0.199	0.075	0.01
A4HU23	Uncharacterized protein [OS=Leishmania infantum]	17	7	43	7	1.256	0.212	0.136	0.01	0.01	0.01	0.01	0.477	0.192	0.231	0.245	0.01	0.335	0.329
A4HWU4	putative 60S ribosomal protein L21 [OS=Leishmania infantum]	26	4	237	4	2.659	0.737	0.329	0.231	0.1	0.938	1.274	1.009	1.224	0.736	0.518	0.037	0.209	0.505
E9AHQ7	Putative heat shock protein [OS=Leishmania infantum]	21	12	109	12	1.775	0.706	0.266	0.117	0.075	0.056	0.068	1.676	0.725	0.55	0.083	0.093	0.063	0.255
A4I484	Uncharacterized protein [OS=Leishmania infantum]	29	7	55	7	1.399	0.502	1.029	0.407	0.489	0.277	0.797	2.262	0.389	0.567	100	0.299	0.829	0.996
A4IDM5	Uncharacterized protein [OS=Leishmania infantum]	49	7	92	7	2.892	2.363	2.198	2.875	2.569	2.588	4.937	0.438	0.618	0.953	0.672	1.364	0.545	0.731
A4HWJ8	60S ribosomal protein L6 [OS=Leishmania infantum]	36	7	288	7	2.807	1.918	100	0.968	100	0.247	0.341	0.98	0.811	0.496	0.404	0.137	0.05	0.191
Q95U89	peroxidoxin [OS=Leishmania infantum]	35	7	208	7	3.455	2.086	1.084	0.595	0.179	0.192	0.01	1.696	2.987	0.719	0.284	0.211	0.232	0.047
A4IE56	Putative oxidoreductase [OS=Leishmania infantum]	26	7	88	7	1.823	0.57	0.085	0.143	0.01	0.01	0.01	1.095	0.662	0.906	0.01	0.619	0.01
A4I4C9	putative lipophosphoglycan biosynthetic protein [OS=Leishmania infantum]	10	8	130	8	0.737	0.355	0.228	0.095	0.077	0.053	0.134	1.172	0.51	0.383	0.432	0.162	0.162	0.21
A4I3Y8	putative 40S ribosomal protein S17 [OS=Leishmania infantum]	38	7	319	7	2.48	0.447	0.237	0.21	0.112	0.051	0.069	0.703	0.369	0.492	0.176	0.267	0.109	0.086
Q2PD92	aspartate aminotransferase [OS=Leishmania infantum]	19	8	205	8	0.981	0.688	0.497	0.377	0.337	0.299	0.21	1.488	1.533	1.28	0.755	0.467	0.092	0.18
A4HUS2	putative seryl-tRNA synthetase [OS=Leishmania infantum]	25	11	144	11	1.072	0.378	0.178	0.058	0.09	0.119	0.237	0.872	0.435	0.281	0.507	0.122	0.052	0.591
A4HSL8	dipeptidyl peptidase 3 [OS=Leishmania infantum]	14	9	99	9	1.552	0.81	0.837	1.096	0.859	0.645	0.515	2.36	1.616	1.546	0.616	1.168	0.836	0.609
A4ID74	40S ribosomal protein S24 [OS=Leishmania infantum]	16	3	187	3	0.589	0.711	100	0.116	0.01	0.01	0.01	1.122	1.407	0.957	0.585	0.146	0.01	0.01
A4IAS5	60S ribosomal protein L30 [OS=Leishmania infantum]	46	4	217	4	2.171	0.386	2.708	2.133	0.069	0.344	0.601	0.914	0.954	1.096	0.594	1.151	1.19	0.448
E9AGU0	Phosphoglycerate kinase [OS=Leishmania infantum]	19	8	123	8	0.718	0.433	0.215	0.088	0.047	0.012	0.01	1.361	10.795	6.819	4.144	4.719	1.417	0.062
A4HX29	putative cytochrome c [OS=Leishmania infantum]	52	5	384	1
A4IAX3	Putative proteasome activator protein pa26 [OS=Leishmania infantum]	27	5	175	5	0.881	0.35	0.803	0.643	0.354	0.877	0.875	1.439	1.436	1.043	0.871	1.046	0.986	1.082
A4I3X3	dihydrolipoamide acetyltransferase component of pyruvate dehydrogenase complex [OS=Leishmania infantum]	21	7	212	7	0.95	0.6	0.226	0.042	0.049	0.247	0.128	1.147	0.7	0.423	0.134	0.247	0.065	0.156
E9AHB0	Putative 60s ribosomal protein l7 [OS=Leishmania infantum]	25	6	146	6	0.921	0.479	0.232	0.2	0.153	0.248	0.287	0.551	0.983	0.721	0.214	0.229	0.234	0.239
A4IDT2	Uncharacterized protein [OS=Leishmania infantum]	8	8	129	8	0.602	0.157	0.029	0.037	0.031	0.067	0.012	0.799	0.641	0.409	0.178	0.149	0.03	0.046
A4HW82	Putative Inositol-3-phosphate synthase [OS=Leishmania infantum]	20	7	88	7	1.794	1.077	1.21	0.733	0.567	0.65	0.462	1.962	2.927	2.318	1.136	1.464	0.745	0.816
A4HRV4	Putative 60S acidic ribosomal protein P2 [OS=Leishmania infantum]	46	2	14	2
A4HXU5	citrate synthase [OS=Leishmania infantum]	17	5	54	5	1.453	1.307	0.396	0.01	0.01	0.01	0.01	0.752	0.944	1.077	0.01	0.01	0.01	0.01
A4HSK5	S-methyl-5'-thioadenosine phosphorylase [OS=Leishmania infantum]	20	7	194	7	1.272	2.106	2.224	2.348	2.259	2.864	2.76	1.05	1.81	2.331	1.248	5.97	4.716	8.982
A4HZF8	putative RNA helicase [OS=Leishmania infantum]	15	8	84	8	1.834	1.278	0.153	0.102	0.01	0.01	0.01	1.893	0.762	2.782	0.108	0.064	0.243	0.083
A4I114	Putative 60S ribosomal protein L26 [OS=Leishmania infantum]	29	4	117	4	1.202	0.616	0.397	0.086	0.079	0.06	0.063	1.335	0.771	0.482	0.257	0.116	0.075	0.05
A4HWX3	Transaldolase [OS=Leishmania infantum]	21	6	135	6	0.974	0.267	0.146	0.128	0.139	0.017	0.104	0.997	0.601	0.342	0.194	0.23	0.236	0.258
A4IBB3	kinetoplastid membrane protein-11 [OS=Leishmania infantum]	51	6	749	6	0.576	0.475	0.475	0.286	0.462	0.477	0.668	1.45	0.575	0.616	1.111	0.572	0.801	1.68
A4IBY7	Uncharacterized protein [OS=Leishmania infantum]	22	5	241	5	2.211	1.2	1.076	0.812	0.993	1.111	1.546	1.265	0.83	0.85	0.588	0.467	0.735	0.651
A4HWD0	Putative ribonucleoprotein p18, mitochondrial [OS=Leishmania infantum]	28	5	321	1	1.397	0.859	1.033	1.603	1.541	1.104	1.544	100	1.554	1.411	0.914	1.401	0.913	1.767
A4I212	Glutathione peroxidase [OS=Leishmania infantum]	24	4	167	4	1.36	0.533	0.206	0.113	0.046	0.034	0.048	1.085	0.676	0.191	0.01	0.167	0.126	0.103
E9AGQ8	40S ribosomal protein S2 [OS=Leishmania infantum]	21	6	388	6	0.587	0.318	0.169	0.095	0.025	0.02	0.027	0.666	0.473	0.462	0.16	0.161	0.09	0.044
A4HTZ8	Oligopeptidase bwith=GeneDB:LmjF09.0770 [OS=Leishmania infantum]	11	7	85	7	1.178	0.943	0.766	0.395	0.251	0.01	0.01	2.319	2.75	2.92	0.288	0.148	0.179	0.01
A4I5A2	GrpE protein homolog [OS=Leishmania infantum]	21	4	78	4	0.659	0.556	1.634	0.519	0.518	0.792	0.789	0.901	0.575	0.889	0.554	0.241	0.41	0.526
A4I4A3	ADF/Cofilin [OS=Leishmania infantum]	42	4	108	4	100	0.067	0.074	100	100	100	100	0.986	0.524	0.174	0.01	0.06	0.048	0.104
A4I8K8	putative 60S ribosomal protein L2 [OS=Leishmania infantum]	28	5	293	5	3.556	1.98	1.179	0.923	0.355	0.665	0.165	1.033	0.784	0.477	0.242	0.154	0.064	0.045
Q9N9V5	putative 40S ribosomal protein S33 [OS=Leishmania infantum]	36	3	220	3	0.807	0.884	1.62	0.957	8.949	1.963	0.154	2.074	100	100	0.246	0.364	100	0.132
A4HX28	putative cytochrome c [OS=Leishmania infantum]	27	5	369	1
A4HUJ9	Histone H3 [OS=Leishmania infantum]	22	3	194	3	0.59	0.32	0.154	0.051	0.025	0.011	0.016	1.093	1.12	0.504	0.198	0.14	0.047	0.028
A4HS42	60S ribosomal protein L11 (L5, L16) [OS=Leishmania infantum]	11	2	197	2	0.493	0.289	0.193	0.01	0.01	0.01	0.01	0.765	0.532	0.443	0.212	0.223	0.095	0.01
A4HWC9	Putative ribonucleoprotein p18, mitochondrial [OS=Leishmania infantum]	28	5	330	1	4.945	100	100	100	100	100	3.721	1.979	2.573	100	2.605	0.01	1.46	2.849
A4I0B5	Uncharacterized protein [OS=Leishmania infantum]	12	6	34	6	0.878	0.613	0.429	0.351	0.399	0.525	0.343	1.293	0.357	0.459	0.292	0.448	0.572	0.953
A4IBR5	putative 60S ribosomal protein L27A/L29 [OS=Leishmania infantum]	30	4	224	4	0.809	0.593	0.378	0.315	0.258	0.326	0.411	0.863	0.611	0.553	0.188	0.203	0.166	0.188
A4I2Z3	Putative trypanothione synthetase [OS=Leishmania infantum]	12	8	96	8	0.834	0.292	0.054	0.01	0.06	0.098	0.034	0.391	0.274	0.082	0.01	0.046	0.04	0.046
A4I2T4	putative arginyl-tRNA synthetase [OS=Leishmania infantum]	17	11	103	11	1.316	0.87	0.988	0.843	0.903	0.833	0.883	2.042	1.931	2.606	2.302	32.275	1.986	2.465
A4HW98	histone H4 [OS=Leishmania infantum]	30	3	244	2	18.336	8.202	5.001	4.294	1.417	0.208	0.138	0.878	14.147	1.363	9.272	1.728	2.74	0.429
A4I5V1	small glutamine-rich tetratricopeptide repeat protein [OS=Leishmania infantum]	18	5	92	5	1.434			100		0.01	0.01		0.01	0.01	0.01	1.485	1.462	1.831
A4I3X4	Putative vacuolar ATP synthase subunit b [OS=Leishmania infantum]	24	8	150	8	0.252	0.17	0.973	0.588	1.007	0.605	0.894	0.393	1.212	1.74	1.946	0.477	0.01	0.748
A4HSP4	histone H4 [OS=Leishmania infantum]	30	3	210	2	0.033	0.01	0.01	0.108	0.068	0.01	0.01	0.715	0.637	0.784	0.118	0.077	0.056	0.066
A4I1B7	Uncharacterized protein [OS=Leishmania infantum]	20	7	70	7	2.442	0.47	1.24	0.741	0.473	2.279	0.767	100	1.119	0.01	0.01	0.01	2.146	1.073
A4HYI1	peptidylprolyl isomerase [OS=Leishmania infantum]	19	7	28	7	1.282	0.753	0.725	0.279	0.367	0.486	0.562	0.755	0.447	0.541	0.332	0.01	0.01	0.184
A4HUG3	Glycerol-3-phosphate dehydrogenase [NAD(+)] [OS=Leishmania infantum]	12	3	70	3	0.721	0.631	0.563	0.411	0.216	0.01	0.01	0.785	0.41	0.763	0.197	0.312	0.01	0.01
A4HV12	Uncharacterized protein [OS=Leishmania infantum]	22	4	29	4
A4I650	40S ribosomal protein S14 [OS=Leishmania infantum]	33	5	208	1	100	18.762	100	100	100	100		2.409	12.726	100	6.545	100	100	0.801
A4IA61	regulatory subunit of protein kinase a-like protein [OS=Leishmania infantum]	11	5	21	5	2.024	1.234	1.033	0.648	0.57	1.092	1.185	3.032	1.808	2.583	0.01	0.49	0.821	0.457
A4I3F8	putative RNA binding protein rbp16 [OS=Leishmania infantum]	16	3	76	3	0.359	0.771	0.01	0.01	0.444	0.01	0.088	0.304	0.232	0.01	0.01	0.01	0.01	0.01
A4HRY4	Putative elongation initiation factor 2 alpha subunit [OS=Leishmania infantum]	21	8	78	8	1.245	0.01	0.01	0.01	0.01	0.01	0.01	2.092	1.3	0.01	0.01	0.01	0.01	0.01
A4HWN5	Putative ribosomal protein S6 [OS=Leishmania infantum]	19	2	89	2	2.364	0.672	0.689	0.361	0.448	0.338	0.589	0.883	1.443	0.467	0.01	0.495	0.01	0.309
A4HY61	putative 40S ribosomal protein S13 [OS=Leishmania infantum]	28	5	308	5	0.595	0.511	0.359	0.182	0.079	0.065	0.079	0.863	0.51	0.607	0.321	0.305	0.135	0.085
A4HY91	glycosomal malate dehydrogenase [OS=Leishmania infantum]	18	5	100	5	1.687	0.504	0.164	0.142	0.01	0.092	0.13	0.524	0.453	0.192	0.073	0.054	0.056	0.047
A4HYI5	inosine-5'-monophosphate dehydrogenase [OS=Leishmania infantum]	13	6	43	6	0.545	0.263	0.055	0.01	0.066	0.076	0.01	1.17	0.626	0.165	0.01	0.168	0.14	0.085
A4IE18	Uncharacterized protein [OS=Leishmania infantum]	8	5	42	5	0.698	0.563	0.265	0.33	0.207	0.222	0.214	0.574	0.5	0.432	0.268	0.53	0.247	0.26
A4HSG7	Uncharacterized protein [OS=Leishmania infantum]	20	4	46	4	0.822	0.445	0.25	0.01	0.01	0.01	0.01	1.006	0.53	0.51	0.453	0.01	0.01	0.01
A4I3H3	40S ribosomal protein S14 [OS=Leishmania infantum]	33	5	195	1	5.436	2.236	0.769	0.978		0.01	0.01	0.777	1.201	100	0.458	0.339	0.273	0.192
A4HY08	putative pyruvate dehydrogenase E1 component alpha subunit [OS=Leishmania infantum]	16	6	120	6	0.854	0.566	0.01	0.01	0.526	0.01	1.765	0.7	1.961	1.314	1.226	100	0.01	0.765
A4ICJ9	putative transitional endoplasmic reticulum ATPase [OS=Leishmania infantum]	15	8	68	8	0.626	0.455	0.336	0.884	0.452	0.01	0.226	0.547	0.257	0.223	0.01	0.14	0.103	0.073
A4I608	Putative glutamyl-tRNA synthetase [OS=Leishmania infantum]	12	8	89	8	0.739	0.33	0.216	0.09	0.097	0.063	0.04	1.144	1.015	0.455	0.156	0.129	0.064	0.392
A4I8S7	Uncharacterized protein [OS=Leishmania infantum]	29	3	81	3	0.903	0.415	0.156	0.01	0.01	0.01	0.01	0.542	0.01	0.01	0.01	0.01		0.01
A4I116	40S ribosomal protein S8 [OS=Leishmania infantum]	24	4	90	4	0.514	0.25	0.312	0.01	0.01	0.01	0.01	1.077	0.73	0.608	0.155	0.01	0.01	0.01
A4HRR9	Dipeptylcarboxypeptidase [OS=Leishmania infantum]	9	5	58	5	1.524	0.612	0.28	0.09	0.091	0.139	0.199	1.295	0.914	0.054	0.01	0.017		0.234
A4ICD2	putative T-complex protein 1, theta subunit [OS=Leishmania infantum]	12	7	76	7	0.509	0.98	0.723	0.405	0.386	0.452	0.957	1.238	1.257	1.197	0.568	0.704	0.519	0.361
A4IDX6	putative isoleucyl-tRNA synthetase [OS=Leishmania infantum]	8	9	88	9	1.135	0.254	0.206	0.01	0.01	0.01	0.01	2.114	1.615	0.736	0.055	0.242	0.124	0.057
A4HW56	kinesin K39, putative [OS=Leishmania infantum]	58	6	129	6	1.37	0.945	1.508	2.739	1.2	1.746	2.043	3.751	2.474	1.295	1.526	3.569	3.192	1.476
A4HXK6	putative translation initiation factor [OS=Leishmania infantum]	11	9	98	9	0.726	0.353	0.268	0.179	0.087	0.105	0.131	0.756	0.656	0.429	0.159	0.267	0.191	0.171
A4ICW2	eukaryotic translation initiation factor 3 subunit L [OS=Leishmania infantum]	16	8	100	7	1.421	0.668	0.372	0.17	0.204	0.279	0.254	0.85	1.287	1.237	100	0.173	0.01	0.077
A4I4W5	ATP-dependent 6-phosphofructokinase [OS=Leishmania infantum]	18	9	180	9	0.583	0.469	0.118	0.123	0.117	0.128	0.108	0.351	0.265	0.285	0.179	0.166	0.22	0.212
A4HX43	putative kinesin [OS=Leishmania infantum]	62	2	90	2	1.97	1.866	1.85	1.487	1.959	1.291	1.69	1.045	1.224	1.61	1.802	1.954	1.474	1.262
A4I9N9	Uncharacterized protein [OS=Leishmania infantum]	36	6	312	6	1.08	0.764	0.902	0.331	0.54	1.007	0.54	1.354	0.299	1.893	0.704	0.916	0.274	0.645
A4IDD0	Proteasome subunit alpha type [OS=Leishmania infantum]	18	4	50	4	1.624	1.347	2.235	1.345	0.994	0.548	0.664	1.325	0.906	1.074	0.851	0.682	0.01	0.01
A4I7R1	Uncharacterized protein [OS=Leishmania infantum]	10	9	45	9	0.603	1.279	1.396	0.917	0.451	0.193	0.921	0.589	0.724	0.922	0.737	0.162	0.38	0.274
Q9GNZ8	Proteasome subunit alpha type [OS=Leishmania infantum]	16	4	96	4	0.977	1.121	1.489	0.953	0.737	0.265	0.422	1.193	1.499	1.203	0.686	0.047	0.01	0.041
A4IBQ9	Putative Gim5A protein [OS=Leishmania infantum]	36	6	113	6	0.754	0.298	0.07	0.034	0.054	0.049	0.094	0.458	0.464	0.177	0.159	0.034	0.076	0.065
A4I3V7	putative glycosomal membrane protein [OS=Leishmania infantum]	32	8	154	8	0.521	0.188	0.119	0.02	0.03	0.01	0.037	0.775	0.533	0.598	0.73	0.453	0.502	0.316
A4I935	peptidyl-prolyl cis-trans isomerase [OS=Leishmania infantum]	16	5	227	4	2.077	1.318	0.753	0.583	0.826	0.687	0.875	2.485	0.534	0.474	0.139	0.136	0.294	0.1
A4HUC9	Putative nucleolar protein [OS=Leishmania infantum]	11	4	31	4	0.682	0.479	0.404	0.158	0.01	0.01	0.01	1.402	0.763	0.606	0.105	0.469	0.01	0.37
A4I3C8	40S ribosomal protein S26 [OS=Leishmania infantum]	22	2	92	2	0.801	1.534	1.144	0.823	1.189	0.076	0.969	3.16	1.974	2.505	1.225	0.299	0.586	0.284
A4I9K5	putative eukaryotic translation initiation factor 5 [OS=Leishmania infantum]	16	7	82	7	1.076	0.534	0.188	0.09	0.136	0.237	0.113	0.85	0.608	0.694	0.45	0.01	0.895	0.494
A4IA29	Uncharacterized protein [OS=Leishmania infantum]	25	3	24	3	100	0.998	0.988	0.827	0.667		1.096
A4HY10	Putative 60S ribosomal protein L34 [OS=Leishmania infantum]	12	2	173	2	0.695	0.368	0.27	0.127	0.082	0.064	0.06	1.167	0.905	0.641	0.271	0.235	0.043	0.014
A4ICD8	putative Eukaryotic translation initiation factor 3 subunit 8 [OS=Leishmania infantum]	10	7	35	7	0.523	0.253	0.181	0.129	0.094	0.01	0.145	0.272	1.302	2.234	0.861	0.414	0.368	0.405
A4I294	proline dehydrogenase [OS=Leishmania infantum]	20	10	87	10	0.695	0.495	0.228	0.085	0.06	0.113	0.281	0.689	0.624	0.279	0.152	0.195	0.147	0.131
A4HYN0	Putative calpain-like cysteine peptidase [OS=Leishmania infantum]	8	6	77	6	0.493	0.444	0.154	0.01	0.251	0.01	0.01	0.474	0.507	0.093	0.157	0.01	0.134	0.082
A4HUB4	Putative Ribosomal protein L35A [OS=Leishmania infantum]	25	4	174	4	0.768	100	0.195	3.65	0.263	0.328	0.837	0.872	2.864	0.932	1.225	0.141	0.592	0.077
A4HZI3	Putative ATP synthase F1 subunit gamma protein [OS=Leishmania infantum]	18	6	85	6	1.386	0.591	1.408	0.01	0.01	0.01	0.01	1.098	0.839	0.453	0.229	0.01	0.01	0.01
A4I4Y2	40S ribosomal protein S19-like protein [OS=Leishmania infantum]	15	2	144	1								0.694		0.01	0.197	0.01	100	0.01
A4HWN2	proliferating cell nuclear antigen [OS=Leishmania infantum]	19	5	83	5		7.5	100	100	0.941	100	100	0.01	0.01	0.01	0.758	0.697	0.565	0.722
A4HSQ3	peptidyl-prolyl cis-trans isomerase [OS=Leishmania infantum]	19	4	149	4	2.174	0.921	0.221	0.087	0.01	0.01	0.01	1.723	1.065	0.221	0.332	0.13	0.104	0.01
A4HZF7	Uncharacterized protein [OS=Leishmania infantum]	18	8	77	8	1.334	0.892	0.263	0.217	0.246	0.538	0.057	1.27	0.333	0.427	0.339	0.082	0.691	0.054
A4IDL3	Methyltransferase [OS=Leishmania infantum]	10	2	11	2	0.926	0.785	0.586	0.01	0.01	0.01	0.01		0.01	0.01			0.01
A4IE04	Uncharacterized protein [OS=Leishmania infantum]	19	6	96	6	0.304	0.103	0.048	0.01	0.01	0.055	0.049	0.377	0.288	0.135	0.068	0.087	0.09	0.01
A4I651	Putative ATP synthase, epsilon chain [OS=Leishmania infantum]	27	4	48	4	1.7	1.166	0.172	0.739	2.253	0.811	1.829	0.366	0.628	2.042	0.01	1.558	1.984	1.773
A4IB55	Putative reiske iron-sulfur protein [OS=Leishmania infantum]	19	3	66	3	1.379	1.278	0.01	0.01	0.01			0.01		1.162			0.01
E9AGK2	Putative chaperonin TCP20 [OS=Leishmania infantum]	12	5	42	5	0.502	0.209	0.214	0.354	0.232	0.01	0.01	1.092	0.896	0.859	0.01	0.591	0.827	0.01
A4IA55	putative 40s ribosomal protein s19 protein [OS=Leishmania infantum]	13	2	130	1	100	0.225	0.01			0.01	4.168	0.28	0.753	0.01	0.657	0.01		0.01
E9AH20	Uncharacterized protein [OS=Leishmania infantum]	21	2	112	2	0.471	0.476	0.01	0.468	0.496	0.743	0.01	0.01	0.01	0.01	0.01	0.01	0.01	0.538
A4IBS4	Putative T-complex protein 1, eta subunit [OS=Leishmania infantum]	13	7	92	7	1.892	1.545	1.396	0.864	0.992	0.785	1.003	1.632	0.68	0.896	0.469	0.761	0.888	0.58
A4HUJ7	Putative nuclear transport factor 2 [OS=Leishmania infantum]	19	2	80	2	1.992	1.514	1.032	0.792	0.658	0.484	0.01	1.765	1.175	0.928	0.398	0.627	0.35	0.01
A4HVN8	putative leucyl-tRNA synthetase [OS=Leishmania infantum]	5	6	63	6	0.991	0.473	0.01	0.01	0.01	0.01	0.01	0.561	0.335	0.01	0.01	0.01	0.01	0.01
A4HXD8	Uncharacterized protein [OS=Leishmania infantum]	47	3	60	3	1.661	1.166	0.154	0.093	0.01	0.01	0.166	0.654	0.648	0.162	0.163	0.01	0.227	0.317
A4IA13	putative asparaginyl-tRNA synthetase [OS=Leishmania infantum]	10	5	66	5	0.888	0.448	0.176	0.078	0.125	0.234	0.104	1.549	0.716	0.831	0.771	0.364	0.628	0.248
A4I000	putative centrin [OS=Leishmania infantum]	24	4	139	4	1.707	0.908	0.825	0.485	0.607	0.56	0.741	0.981	0.4	1	0.207	0.492	0.23	0.453
Q9BJC8	Histone H2A [OS=Leishmania infantum]	26	3	70	1
A4ID39	cysteine synthase [OS=Leishmania infantum]	27	6	44	6	5.127	0.761	0.405	1.693	0.01	0.154	1.231	0.935	0.705	1.484	0.884	1.181	0.732	1.195
A4HY22	plasma membrane ATPase [OS=Leishmania infantum]	3	3	52	3	1.176	0.948	0.124	0.01	0.01	0.01	0.01	0.726	0.416	0.139	0.325	0.25	0.106	0.197
A4I307	Uncharacterized protein [OS=Leishmania infantum]	25	4	65	4	2.515	1.569	0.811	0.01	0.01	0.01	0.01	2.117	0.01	0.01	0.01		0.01	0.01
A4I5Y5	eukaryotic translation initiation factor 3 subunit 7-like protein [OS=Leishmania infantum]	10	6	74	6	0.938	0.271	0.433	0.01	0.209	0.01	0.01	0.898	0.728	0.676	0.312	0.297	0.41	0.167
A4I115	Transketolase [OS=Leishmania infantum]	7	4	53	4	4.836	2.976	1.854	0.243	0.61	0.01	0.01	2.158	0.532	0.903	0.847	0.442	1.191	0.929
A4HSF7	trypanothione reductase [OS=Leishmania infantum]	10	5	73	5	0.8	0.718	0.77	0.791	0.158	0.128	0.26	1.154	1.409	0.801	0.56	0.515	0.12	0.21
A4HUT6	Proteasome subunit alpha type [OS=Leishmania infantum]	14	4	35	4	1.875	2.039	1.928	1.813	0.522	0.282	0.166	2.221	4.075	3.103	2.3	0.57	1.329	1.774
A4HV26	Putative 40S ribosomal protein S15A [OS=Leishmania infantum]	19	3	149	3	0.01	0.01	0.395	0.124	0.01	0.01	0.01	0.446	0.01	0.168	0.199	0.225	0.154	0.01
A4HTI0	superoxide dismutase [OS=Leishmania infantum]	13	3	87	3	4.827	100	7.769	5.379	4.006	1.394	0.667	3.313	1.81	100	1.618	100	0.846	0.669
A4HTK4	Translation initiation factor-like protein [OS=Leishmania infantum]	17	6	110	6	0.777	0.372	0.179	0.108	0.145	0.124	0.125	0.791	0.8	0.378	0.142	0.257	0.196	0.189
E9AGW1	Histone H2A [OS=Leishmania infantum]	26	3	72	1
A4I1Z8	Uncharacterized protein [OS=Leishmania infantum]	18	6	38	6	1.719	0.969	0.01	0.01	0.01	0.01	0.01	0.684	0.908	0.01	0.01	0.01	0.01	0.01
A4HSZ7	protein disulfide isomerase [OS=Leishmania infantum]	19	3	114	3	1.154	0.95	0.629	0.092	0.057	0.01	0.067	1.385	1.154	0.514	0.124	0.153	0.061	0.049
A4I0R5	malic enzyme [OS=Leishmania infantum]	9	4	76	4	1.34	0.01	0.01	0.01	0.01	0.01	0.01	1.284	0.995	0.539	0.01	0.01	0.01	0.01
A4IDK9	glyceraldehyde-3-phosphate dehydrogenase [OS=Leishmania infantum]	19	7	87	6	0.602	0.455	0.446	0.737	0.434	0.307	0.914	2.764	1.156	1.598	0.823	0.66	0.622	1.234
A4HVY8	Uncharacterized protein [OS=Leishmania infantum]	13	4	55	4	1.232	0.467	3.543	2.181	0.579	1.587	2.988	4.111	0.975	1.57	4.763	1.331	5.875	1.754
A4I6V2	Nucleosome assembly protein-like protein [OS=Leishmania infantum]	11	5	78	5	1.125	0.584	0.39	0.158	0.13	0.165	0.206	0.967	0.692	0.471	0.261	0.38	0.233	0.216
A4HZH8	60S ribosomal protein L32 [OS=Leishmania infantum]	29	4	134	2
A4I8F1	glucosamine-6-phosphate isomerase [OS=Leishmania infantum]	10	3	81	3	1.726	1.712	1.736	1.325	0.648	0.01	0.01	0.721	0.781	1	1.085	0.923	0.01	0.01
A4I7G5	Uncharacterized protein [OS=Leishmania infantum]	12	6	51	6	0.825	1.075	0.727	0.68	0.771	0.551	0.599	1.026	0.806	1.14	0.01	0.702	0.703	1.123
A4IBA3	60S ribosomal protein L32 [OS=Leishmania infantum]	24	3	117	1
E9AH70	Succinate dehydrogenase [ubiquinone] flavoprotein subunit, mitochondrial [OS=Leishmania infantum]	5	3	28	3
Q9N9V8	ribosomal protein L15 [OS=Leishmania infantum]	17	4	139	4	0.583	0.359	0.131	0.071	0.087	0.031	0.029	1.164	0.85	0.53	0.764	0.127	0.032	0.022
Q9NJS2	Reticulon-like protein [OS=Leishmania infantum]	17	3	52	3
A4HV19	putative 60S ribosomal protein L28 [OS=Leishmania infantum]	21	3	143	3	4.664	3.892	5.189	2.065	3.311	2.504	1.24	1.431	1.045	0.708	0.762	0.464	0.461	0.797
A4I849	Uncharacterized protein [OS=Leishmania infantum]	17	3	57	3	1.28	0.468	0.473	0.864	0.01	0.171	0.01	0.879	0.509	1.312	0.357	0.523	0.516	0.01
A4I2G1	putative 60S ribosomal protein L35 [OS=Leishmania infantum]	21	3	172	3	0.226	0.096	0.053	0.122	0.094	0.103	0.161	0.475	0.246	0.572	0.105	0.054	0.201	0.161
A4HVS0	ubiquitin-conjugating enzyme-like protein [OS=Leishmania infantum]	33	4	75	4	0.652	0.23	0.128	0.01	0.01	0.01	0.01	0.602	0.248	0.01	0.01	0.01	0.01	0.01
A4IC11	glycine cleavage system H protein [OS=Leishmania infantum]	21	2	52	2	1.829	1.243	1.356	0.459	0.304	0.952	1.869	1.858	0.885	1.133	0.14	0.358	0.156	0.54
E9AGR8	putative aminopeptidase [OS=Leishmania infantum]	13	6	54	6	0.942	0.425	0.106	0.156	0.099	0.093	0.217	1.275	0.56	0.01	0.01	0.324	0.221	0.194
A4I841	Uncharacterized protein [OS=Leishmania infantum]	15	3	39	3	0.01	0.01	0.01			100		1.085	0.01	0.01	100	0.01	0.01	0.31
A4IDD1	Putative universal minicircle sequence binding protein [OS=Leishmania infantum]	45	3	32	3	100	0.01	0.01	0.01	0.01	1.061	0.01	0.709	0.544	0.258	0.192	0.324	0.01	1.183
A4HWC4	Lysine--tRNA ligase [OS=Leishmania infantum]	13	7	52	7	4.498	1.176	100	0.816	0.388	100		0.711	0.436	1.41	1.097	0.01	0.479	0.139
E9AG68	Putative 60S ribosomal protein L23a [OS=Leishmania infantum]	21	3	109	3	0.573	0.404	0.311	0.121	0.01	0.01	0.01	0.541	0.55	0.46	0.182	0.111	0.162	0.04
A4IB12	Putative NADH-dependent fumarate reductase [OS=Leishmania infantum]	6	6	47	6
A4I2A3	putative cytochrome c oxidase subunit V [OS=Leishmania infantum]	24	4	52	4
A4IAD4	putative vacuolar ATP synthase catalytic subunit A [OS=Leishmania infantum]	11	7	54	7	1.539	1.019	1.063	0.25	0.474	0.392	0.423	0.897	0.808	0.858	0.535	0.508	0.231	0.819
A4HVL5	putative mitochondrial processing peptidase alpha subunit [OS=Leishmania infantum]	10	5	89	5	5.224	1.282	0.897	0.702	0.563	1.649	1.594	1.896	1.483	1.628	1.027	0.722	1.287	1.356
A4I0C0	Putative 3-ketoacyl-CoA thiolase [OS=Leishmania infantum]	12	6	119	6	1.116	0.961	0.18	0.235	0.138	0.036	0.093	0.445	1.485	0.543	0.119	0.484	0.01	0.056
A4I6M9	Uncharacterized protein [OS=Leishmania infantum]	12	3	12	3	2.796	3.162	0.797	1.666	7.822	3.403	11.313	0.534	0.01	0.01	0.01	0.553	0.647	0.723
A4I9H5	putative ascorbate-dependent peroxidase [OS=Leishmania infantum]	22	7	33	7	1.006	0.516	0.212	0.01	0.01	0.251	0.01	0.342	0.244	0.01	0.01	0.297	0.01	0.01
A4HVW6	Uncharacterized protein [OS=Leishmania infantum]	21	3	54	3	100	3.396	0.888	1.151	3.632	1.648	0.881	100	0.287	1.532	0.315	0.664	2.209	2.536
A4IAR5	Uncharacterized protein [OS=Leishmania infantum]	24	3	35	3	0.936	0.98	0.866	0.514	0.236	0.439	0.436	0.471	0.516	0.632	0.26	0.082	0.142	0.27
A4I5C8	Putative p22 protein [OS=Leishmania infantum]	18	4	67	4	0.878	0.808	0.01	0.01	1.414	0.01	0.01	0.01	0.635	0.692	0.01	0.01	1.01	0.4
A4IAZ4	putative aldose 1-epimerase [OS=Leishmania infantum]	9	2	37	2	100	6.927	100	1.162	0.909	1.842	1.025	0.993	100	1.084	0.598	1.585	0.452	0.314
A4I9M8	Uncharacterized protein [OS=Leishmania infantum]	25	4	163	4	1.159	0.841	0.596	0.596	0.594	0.46	0.735	0.998	0.481	0.757	0.591	0.868	1	0.694
A4HYX1	Putative calpain-like cysteine peptidase [OS=Leishmania infantum]	21	3	99	3	1.115	1.125	0.85	0.01	0.01			0.445	0.387	0.294	100	100
A4IAB6	RuvB-like helicase [OS=Leishmania infantum]	17	6	20	6	1.28	0.473	0.879	0.46	0.878	0.302	0.01	1.931	0.481	0.325	0.086	1.181	0.01	0.01
E9AGF0	Alanine aminotransferase [OS=Leishmania infantum]	10	4	89	4	1.371	1.712	1.395	100	100	1.519	0.231	1.463	2.076	1.423	0.476	0.567	1.076	1.218
E9AHW0	putative 60S ribosomal protein L12 [OS=Leishmania infantum]	21	2	80	2	0.029	0.209	0.154	0.046	0.067	0.04	0.152	0.287	0.176	0.195	0.186	0.238	0.091	0.154
A4I3Q8	putative replication factor A, 51kDa subunit [OS=Leishmania infantum]	13	5	20	5	0.753	0.457	0.402	0.249	0.177	0.01	0.323	1.694	1.174	0.64	0.01	0.301	0.01	0.491
A4I7I7	putative dynein light chain, flagellar outer arm [OS=Leishmania infantum]	32	2	71	2	1.506	0.494	0.294	0.01	0.01	0.01	0.01	0.62	0.662	0.313	0.249	0.01	0.01	0.107
A4HUY7	putative 40S ribosomal protein S21 [OS=Leishmania infantum]	14	2	18	2	1.011	0.343	0.199	0.047	0.031	0.01	0.01	3.005	0.945	0.497	0.256	0.342	0.01	0.01
A4I784	putative ADP-ribosylation factor [OS=Leishmania infantum]	22	3	59	3	0.597	0.268	0.12	0.047	0.01	0.01	0.01	0.717	0.43	0.305	0.151	0.122	0.056	0.01
A4ID12	putative glycyl tRNA synthetase [OS=Leishmania infantum]	6	4	49	4	0.858	0.547	0.067	0.048	0.062	0.062	0.066	1.307	0.614	0.198	0.01	0.067	0.176	0.109
A4I421	malate dehydrogenase [OS=Leishmania infantum]	13	4	25	4	1.589	0.912	0.711	0.766	1.105	2.636	1.543	0.472	0.505	0.657	0.731	0.809	1.267	1.603
A4HYX4	Putative small myristoylated protein-1 [OS=Leishmania infantum]	14	2	115	2	1.784	0.45	0.426	0.071	0.042	0.01	0.01	1.375	0.556	0.506	0.194	0.217	0.01	0.01
A4I6N8	putative N-acyl-L-amino acid amidohydrolase [OS=Leishmania infantum]	5	2	36	2	0.974	0.71	0.607	0.417	0.229	0.262	0.185	0.571	0.863	0.472	0.01	0.348	0.201	0.01
A4I9Q8	Putative uracil phosphoribosyltransferase [OS=Leishmania infantum]	18	4	15	4	0.701	1.612	1.509	2.915	1.493	0.01	0.01	3.062	1.145	100	1.736	1.023
A4ICS4	putative ubiquitin/ribosomal protein S27a [OS=Leishmania infantum]	11	2	225	1
Q8I496	hs1vu complex proteolytic subunit-like [OS=Leishmania infantum]	13	3	58	3	1.496	1.679	1.59	1.252	1.916	2.853	2.149	1.191	1.109	1.273	1.446	0.76	1.843	0.989
A4ID21	putative 40S ribosomal protein S27-1 [OS=Leishmania infantum]	30	2	97	2	0.859	0.554	0.365	0.196	0.245	0.286	0.199	1.054	1.013	0.652	0.304	0.241	0.058	0.01
A4I1M5	Putative 3-oxo-5-alpha-steroid 4-dehydrogenase [OS=Leishmania infantum]	17	5	45	5	1.266	1.085	1.162	1.134	2.301	2.054	2.615	0.156	4.676	0.592	0.566	0.046	0.7	0.055
A4HUK1	peptidylprolyl isomerase [OS=Leishmania infantum]	30	5	29	5	1.316	0.993	0.176	0.278	0.01	0.07	0.087	1.404	0.754	0.65	0.01	0.129	0.052	0.391
A4HV50	putative MAR1 ribonuclease [OS=Leishmania infantum]	14	3	50	3	1.342	0.969	1.103	1.269	1.481	0.944	0.853	0.584	0.693	0.673	0.737	0.996	1.088	0.449
A4IB49	arginase [OS=Leishmania infantum]	22	5	27	5	2.107	100	0.01		0.01	1.042		100	100	100		100	100	3.695
A4HWA1	Uncharacterized protein [OS=Leishmania infantum]	10	4	59	4	1.739	0.449	0.082	0.221	0.279	0.174	0.271	1.147	0.447	0.224	0.116	0.155	0.233	0.109
A4HT33	putative ATP-dependent DEAD/H RNA helicase [OS=Leishmania infantum]	10	5	68	5
A4ICM4	Putative ribosomal protein l24 [OS=Leishmania infantum]	16	2	72	2	0.766	0.01	0.01	0.01	0.01	0.01	0.01	2.399	1.889	1.067	0.62	0.291	0.01	0.01
A4I7R7	putative chaperonin containing t-complex protein [OS=Leishmania infantum]	10	5	91	5	0.497	0.27	0.085	0.106	0.01	0.01	0.288	0.9	0.663	0.25	0.01	0.212	0.12	0.01
A4IDD6	Proteasome subunit beta type [OS=Leishmania infantum]	7	2	50	2	1.447	0.979	1.151	0.639	0.01	0.01	0.01	0.948	1.032	0.865	0.882	0.47	0.01	0.01
A2TEF2	putative lanosterol 14-alpha-demethylase [OS=Leishmania infantum]	4	2	32	2
A4HXJ9	Histone H2B [OS=Leishmania infantum]	24	3	94	1
A4I4D9	putative high mobility group protein homolog tdp-1 [OS=Leishmania infantum]	17	4	35	4	0.986	0.619	0.339	0.109	0.132	0.099	0.13	1.095	0.807	0.538	0.287	0.284	0.235	0.178
A4IC44	Uncharacterized protein [OS=Leishmania infantum]	22	1	37	1	0.975	0.79	0.83	0.853	0.657	0.656	0.77	0.727	1.043	1.103	0.386	1.076	0.327	0.969
A4HYZ5	putative 40S ribosomal protein S11 [OS=Leishmania infantum]	26	3	71	3	0.756	0.472	0.255	0.143	0.01	0.01	0.01	1.046	0.565	0.709	0.174	0.173	0.01	0.01
A4IB34	putative threonyl-tRNA synthetase [OS=Leishmania infantum]	5	3	24	3	0.726	0.01	0.01	0.01	0.01	0.01		1.014	0.72	0.617	0.548	0.01	0.01	0.01
A4I1Q0	Uncharacterized protein [OS=Leishmania infantum]	10	3	67	3	0.497	100	0.01	0.01	0.01	0.01	0.01				0.01		0.01	0.01
A4ICH2	dihydrolipoamide acetyltransferase component of pyruvate dehydrogenase complex [OS=Leishmania infantum]	12	4	27	4	0.557	0.668	0.33	0.189	0.194	0.157	0.154	0.516	0.258	0.382	0.315	0.167	0.213	0.244
A4I4L2	Uncharacterized protein [OS=Leishmania infantum]	4	2	41	2	0.49	0.391	0.01	0.01	0.01	0.01	0.01	0.628	0.01	0.01	0.01	0.01	0.01	0.01
A4HWR3	Putative eukaryotic translation initiation factor 1A [OS=Leishmania infantum]	21	3	73	3	0.809	0.315	0.01	0.01	0.01	0.01	0.01	1.505	1.016	1.113	0.501	0.253	0.01	0.01
A4ID08	Eukaryotic translation initiation factor 3 subunit I [OS=Leishmania infantum]	5	2	70	2	0.21	0.167	0.114	0.093	0.127	0.166	0.047	0.568	0.295	0.249	0.114	0.075	0.184	0.077
A4HZ82	Putative methionyl-tRNA synthetase [OS=Leishmania infantum]	6	4	36	4	0.938	5.77	0.373	0.233	0.352	6.044	0.01	1.877	3.035	4.993	2.513	5.047	1.902	2.14
A4I2L3	kinetoplast-associated protein-like protein [OS=Leishmania infantum]	93	3	82	3	1.03	0.813	0.884	0.01	0.755		0.732	0.918		0.91	0.452	0.513	1.62	0.717
A4HY48	Kinesin-like protein [OS=Leishmania infantum]	7	4	15	4
E9AGR2	Putative fibrillarin [OS=Leishmania infantum]	11	3	61	3	0.671	0.229	0.235	0.175	0.01	0.01	0.207	0.674	0.203	0.01	0.12	0.125	0.01	0.01
A4HWM6	Putative nucleolar RNA binding protein [OS=Leishmania infantum]	10	3	31	3	0.211	0.225	0.234	0.057	0.083	0.01	0.01	100	0.769	2.415	1.711	1.046	0.595	0.175
A4I4S5	Rab GDP dissociation inhibitor [OS=Leishmania infantum]	12	3	23	3
A4HVW0	Putative carboxypeptidase [OS=Leishmania infantum]	14	6	23	6	2.626	3.422	4.82	0.866	0.076	0.104		0.526	0.757	0.872	0.577	0.582	0.577	0.01
A4HRP2	Uncharacterized protein [OS=Leishmania infantum]	13	5	71	5	0.431	0.329	0.095	0.194	0.077	0.103	0.059	0.285	1.296	0.943	0.243	0.181	0.707	0.031
A4HRQ0	Uncharacterized protein [OS=Leishmania infantum]	19	3	23	3	0.73	0.557	0.433	0.405	0.63	0.771	0.956	1.044	0.793	0.564	0.626	0.695	0.35	0.547
A4HVX3	Proteasome subunit alpha type [OS=Leishmania infantum]	11	3	21	3
A4I5Z4	putative valyl-tRNA synthetase [OS=Leishmania infantum]	4	4	29	4
A4I507	Alkyldihydroxyacetonephosphate synthase [OS=Leishmania infantum]	6	3	44	3	1.123	1.641	100	0.657	0.493	1.403	1.748	0.867	0.912	0.704	0.558	0.364	1.006	0.691
A4IAY7	Uncharacterized protein [OS=Leishmania infantum]	11	3	17	3	1.116	0.894	0.962	0.932	0.712	0.862	1.429	2.852	1.66	1.86	1.689	2.046	0.822	1.194
A4I357	Proteasome endopeptidase complex [OS=Leishmania infantum]	11	3	50	3	1.091	1.1	1.17	0.976	0.303	0.07	0.01	0.822	0.94	0.804	0.603	0.319	0.161	0.05
A4I1K7	Uncharacterized protein [OS=Leishmania infantum]	11	3	15	3	0.724	0.578	0.144	2.19	0.697	0.704	0.203	0.476	0.66	0.911	0.696	0.667	0.286	0.861
A4I955	putative phosphoribosylpyrophosphate synthetase [OS=Leishmania infantum]	11	2	27	2
A4I6A1	Uncharacterized protein [OS=Leishmania infantum]	9	3	60	3	1.177	1.108	2.166	1.491	0.937	4.787	2.087	0.364	0.367	1.292	0.184	0.37	0.598	0.984
A4ICR0	Uncharacterized protein [OS=Leishmania infantum]	5	2	9	2	4.194	2.55	2.265	1.505	1.006	1.187	1.884	100	100	2.249	100	100	100
A4I154	Putative electron transfer flavoprotein [OS=Leishmania infantum]	18	3	42	3	0.01	0.01	0.315	0.01	0.01	0.01	0.182	100	0.312	0.346	0.541	0.405	0.379	0.487
A4IAT7	Putative ATP-dependent DEAD-box RNA helicase [OS=Leishmania infantum]	9	4	27	4	1.129	1.541	1.219	1.063	0.259	0.01	0.072	1.889	2.286	1.454	1.245	0.808	0.236	0.156
A4IB17	putative short chain dehydrogenase [OS=Leishmania infantum]	16	5	37	5	0.672	0.276	0.01	0.01	0.01	0.01	0.01	1.296	0.538	0.01	0.478	0.01	0.01	0.273
A4HTJ5	Putative small ubiquitin protein [OS=Leishmania infantum]	16	2	11	2	1.785	100	2.321	2.096	100	100	0.72	0.289	0.141	100	0.937	0.408	1.243	0.629
A4HZ33	putative mitochondrial processing peptidase alpha subunit [OS=Leishmania infantum]	9	4	20	4	0.01	0.01	2.108	1.985	100	100			0.01				0.01	0.01
A4HS64	Putative ubiquitin-conjugating enzyme e2 [OS=Leishmania infantum]	20	3	29	3	100	0.277	0.01	0.01	0.01	0.01	0.01	0.833	0.578	0.43	0.2	0.01	0.01	0.01
A4IA37	RuvB-like helicase [OS=Leishmania infantum]	5	2	25	2	1.343	0.515	0.718	0.01	1.307	0.442	0.356	2.322	3.294	0.26	1.706	0.01	2.375	0.01
A4I5B6	Uncharacterized protein [OS=Leishmania infantum]	12	2	58	2
A4I2N5	Putative calpain-like cysteine peptidase [OS=Leishmania infantum]	15	2	115	2	0.01	0.01	0.01	0.01	0.01	0.465	0.01	1.563	0.01	1.826	0.936	2.365	1.548	2.799
A4I562	Kinesin-like protein [OS=Leishmania infantum]	8	4	26	4	2.072	0.938	0.457	0.601	0.546	0.812	0.01	1.143	0.544	0.879	0.01	0.361	100	0.708
A4HSP1	putative prefoldin subunit [OS=Leishmania infantum]	19	3	31	3	1.002	0.763	0.543	1.435	0.285	0.646	0.944	0.8	0.454	0.615	0.668	0.898	0.272	0.643
A4HXF5	GMP reductase [OS=Leishmania infantum]	7	2	9	2
Q2PDB9	inosine-uridine preferring nucleoside hydrolase [OS=Leishmania infantum]	6	1	32	1		0.698	0.01	0.01	0.672	0.01	0.01	0.01	100	0.556	0.778		0.01	0.01
A4IAR1	Uncharacterized protein [OS=Leishmania infantum]	15	4	41	4	0.691	0.875	1.389	0.962	1.1	0.756	0.225	1.149	0.844	0.71	0.01	0.842	0.28	1.345
A4I2Y0	putative RNA-binding protein [OS=Leishmania infantum]	7	3	33	3	1.232	0.367	0.142	0.28	0.223	0.047	0.016	0.633	0.534	0.237	0.187	0.116	0.01	0.117
A4ID57	60S ribosomal protein L29 [OS=Leishmania infantum]	16	1	87	1
A4I602	3-hydroxy-3-methylglutaryl coenzyme A reductase [OS=Leishmania infantum]	10	3	20	3	0.271	0.175	0.577	0.237	0.685	0.489	1.323	3.905	0.474	2	0.288	0.5	0.509	0.306
A4I4E4	putative ADP ribosylation factor 3 [OS=Leishmania infantum]	20	3	11	3	1.226	1.108	0.01	0.01	0.01	0.01	0.01	0.01			0.01	0.01	0.01	0.01
A4HVS6	Putative Ran-binding protein 1 [OS=Leishmania infantum]	13	2	5	2	1.461	0.695	0.729	0.01	0.01	0.711	0.01	1.202	0.814	0.672	0.01	0.783	0.01	0.01
A4ID19	Nascent polypeptide-associated complex subunit beta [OS=Leishmania infantum]	23	2	49	2	1.757	6.482	3.088	3.657	22.27	1.156	2.465	0.777	0.562	5.839	2.441	3.024	0.463	2.176
A4ICB6	Uncharacterized protein [OS=Leishmania infantum]	16	5	46	5	0.906	0.512	0.193	0.089	0.01	0.068	0.01	1.136	0.616	0.394	0.216	0.152	0.09	0.043
A4IBS2	Proteasome subunit beta type [OS=Leishmania infantum]	11	3	14	3	0.245	0.229	0.119	0.01	0.01	0.01	0.01	0.644	0.54	0.49	0.01	0.01	0.01	0.174
A4HX92	Cystathionine beta-synthase [OS=Leishmania infantum]	4	1	31	1	0.543	0.573	0.51	0.01	0.01			100	100
A4I6U1	Putative 3-ketoacyl-CoA thiolase-like protein [OS=Leishmania infantum]	7	3	27	3	1.245	1.312	1.303	0.535	0.436	0.01	0.01	1.911	0.958	0.455	0.939	0.924	0.688	0.887
A4I267	Prefoldin subunit 3 [OS=Leishmania infantum]	26	5	14	5	1.745	1.269	1.178	0.741	0.617	0.971	1.46	1.831	1.683	1.154	1.292	0.893	1.314	2.384
A4HWV1	putative aspartate carbamoyltransferase [OS=Leishmania infantum]	13	4	16	4	1.748	1.395	0.496	0.618	0.543	1.174	0.01	0.906	0.738	0.657	0.286	0.956	0.685	0.26
E9AGX4	Putative 40s ribosomal protein s23 [OS=Leishmania infantum]	19	1	37	1	0.624	0.22	0.01	0.01	0.01	0.01	0.01	0.01	0.563	0.01	0.245	0.01	0.01	0.01
A4I763	ubiquinol-cytochrome-c reductase-like protein [OS=Leishmania infantum]	27	2	69	2	2.349	0.738	2.123	1.015	0.837	0.649	0.755	0.342	0.613	0.537	0.36	0.911	0.481	0.584
A4I5C0	Putative Adenosine kinase [OS=Leishmania infantum]	14	3	13	3	1.876	0.518	0.01	0.01	100	0.01	0.01	0.889	0.01	0.01	0.01	0.01	0.01	0.346
A4HSS8	Putative glutamine synthetase [OS=Leishmania infantum]	10	3	20	3	5.931	0.057	0.388	0.01	0.01		0.01				0.01		0.01	0.01
A4HTE9	Uncharacterized protein [OS=Leishmania infantum]	8	3	39	3	3.185	0.524	1.097	0.685	0.369	0.453	0.389	1.19	2.265	0.865	0.346	0.868	0.254	0.705
A4I8B9	Tubulin-specific chaperone A [OS=Leishmania infantum]	18	2	38	2	1.095	2.228	2.223	2.345	2.89	2.836	2.876	100	2.112	3.126	100	100	2.191	3.183
A4I3U6	Uncharacterized protein [OS=Leishmania infantum]	9	3	27	3	1.077	1.139			0.01	1.715		0.01	0.626	1.866	100	0.935	100	0.01
A4IBY3	putative mitochondrial phosphate transporter [OS=Leishmania infantum]	11	4	50	4	100	100			0.629	100		0.568	1.653	100	0.01			0.01
A4I7Q3	putative phenylalanyl-tRNA synthetase alpha chain [OS=Leishmania infantum]	6	3	53	3	1.626	1.827	0.539	1.047	0.971	0.825	0.419	1.81	2.138	2.838	1.311	0.616	1.604	2.305
A4HTY8	Putative prefoldin subunit 2 [OS=Leishmania infantum]	20	2	25	2
A4HWS2	protein tyrosine phosphatase-like protein [OS=Leishmania infantum]	9	2	52	2	1.54	0.706	0.698	0.01	0.01	0.01		0.48	0.558	0.01	0.01			0.01
A4IC57	Polyadenylate-binding protein [OS=Leishmania infantum]	5	3	37	3	1.749	1.003	0.911	0.681	1.767	1.656	2.222	100	1.136	1.548	3.911	100	1.854	0.926
A4HV47	Proteasome subunit beta type [OS=Leishmania infantum]	11	3	12	3	0.915	0.461	0.997	0.643	0.01	0.01	0.01	0.413	1.23	1.959	0.819	1.55	0.01	0.01
A4HSD9	Serine/threonine-protein phosphatase [OS=Leishmania infantum]	3	2	46	2	1.018	1.653	1.319	0.327	0.718	0.857	1.011	1.133	1.245	1.101	0.793	1.332	1.138	1.427
Q8WT30	cysteine proteinase [OS=Leishmania infantum]	11	3	25	3	3.704	0.747	1.847	2.387	1.393	0.809	0.156	1.243	0.966	1.796	1.168	1.709	0.849	0.01
A4I5A6	putative 4-methyl-5(beta-hydroxyethyl)-thiazole monophosphate synthesis protein [OS=Leishmania infantum]	7	1	11	1
E8NHC1	Proteasome subunit beta [OS=Leishmania infantum]	15	3	7	3	0.634	0.638	1.427	0.965	0.714	1.453	0.01	2.081	2.055	2.724	0.01	0.891	5.192	0.01
A4I1I6	GTP-binding nuclear protein [OS=Leishmania infantum]	8	2	47	2	1.43	0.897	0.477	0.264	0.207	0.368	0.157	1.319	0.852	0.571	0.721	0.3	0.242	0.01
Q7JMX2	Proteasome subunit alpha type [OS=Leishmania infantum]	10	2	11	2	1.384	2.021	2.739	0.837	0.964	0.01	0.01	0.721	1.028	1.451	1.212	1.45	0.01	0.214
E9AHN8	Ribosomal protein L37 [OS=Leishmania infantum]	28	3	81	3	2.251	1.423	2.282	1.72	2.602	0.814	0.9	1.182	0.952	0.592	0.379	0.401	0.248	0.257
A4IA46	Uncharacterized protein [OS=Leishmania infantum]	8	2	32	2
A4ICV5	putative proteasome beta 2 subunit [OS=Leishmania infantum]	17	3	33	3	0.47	0.337	0.01	0.097	0.01	0.98	0.299	3.34	0.617	0.168	0.01	0.01	0.218	0.391
E9AHP6	Uncharacterized protein [OS=Leishmania infantum]	21	1	13	1	1.899	1.71	1.834	1.341	1.042	1.315	0.977	0.98	5.151	5.093	0.953	3.518	2.03	1.341
A4HXP7	Uncharacterized protein [OS=Leishmania infantum]	7	2	21	2	1.021	0.562	0.216	0.153	0.01	0.01	0.01	1.063	0.723	0.229	0.01	0.01	0.01	0.01
A4ID37	Uncharacterized protein [OS=Leishmania infantum]	26	2	40	2	3.854	3.47	9.157	7.302	100	100	100	0.828	1.818	4.576	0.483	1.042	0.76	1.049
E9AGQ4	Putative rab7 GTP binding protein [OS=Leishmania infantum]	9	2	26	1
A4I9G9	Uncharacterized protein [OS=Leishmania infantum]	6	2	37	2	1.854	1.423	0.974	0.741	0.617	1.009	1.313	2.04	1.967	1.154	1.168	0.741	1.001	1.685
A4IDD4	putative poly-zinc finger protein 2 [OS=Leishmania infantum]	11	2	88	2	0.01	0.624	0.4	1.948	0.64	0.784	0.842	1.124	0.983	0.761	1.432	0.394	0.942	1.374
E9AGF4	cytochrome c oxidase subunit IV [OS=Leishmania infantum]	7	2	16	2	1.104	1.061	0.938	0.01	0.65	0.803	0.01	0.513	0.457	0.358	0.55	0.514		0.328
A4ID69	Putative 60s ribosomal protein l22 [OS=Leishmania infantum]	22	1	15	1	1.265	0.325	0.01	0.01	0.01	0.01	0.01	0.408	1.21	0.01	0.01	0.01	0.01	0.01
A4HRH1	Uncharacterized protein [OS=Leishmania infantum]	7	3	19	3	1.139	1.159	1.138	0.969	0.4	0.385	0.377	1.07	1.404	1.566	0.755	0.222	0.154	0.218
A4HRT8	Uncharacterized protein [OS=Leishmania infantum]	32	2	21	2	0.706	0.01	0.925	0.01	2.985	0.729	0.925	1.758	0.564	1.633	0.462	1.358	0.853	0.574
A4HW10	Elongation of fatty acids protein [OS=Leishmania infantum]	5	1	6	1	0.484	0.255	0.01	0.01	0.01	0.01	0.01	0.954	0.01	0.01	0.01	0.01	0.01	0.01
A4I2N6	Putative calpain-like cysteine peptidase [OS=Leishmania infantum]	1	3	13	3
A4IBE2	Galactokinase-like protein [OS=Leishmania infantum]	6	2	30	2	0.01	0.01	0.01	0.01	0.01	0.01	0.01	1.141	0.468	0.428	0.343	0.445	0.01	0.01
E9AGB0	putative proteasome regulatory ATPase subunittcc1l8.3 [OS=Leishmania infantum]	8	4	27	3	0.01	0.01	0.01	0.462	0.916	0.58	0.01	100	0.01	0.01	1.951	3.42	1.422	1.725
A4I4Y5	Uncharacterized protein [OS=Leishmania infantum]	10	2	42	2	0.641	0.01	0.01	0.01	0.01	0.01	0.01	0.617	0.411	0.01	0.01	0.291	0.01	0.261
A4HZC2	putative adenylate kinase [OS=Leishmania infantum]	11	2	26	2
E9AGB4	Putative cysteinyl-tRNA synthetase [OS=Leishmania infantum]	6	4	6	4
A4IBL9	putative 60S ribosomal subunit protein L31 [OS=Leishmania infantum]	5	2	30	2								0.93	0.574	0.331	0.149	0.246	0.01	0.173
A4I910	putative mitogen activated protein kinase [OS=Leishmania infantum]	9	2	13	2
A4I1K8	Uncharacterized protein [OS=Leishmania infantum]	21	4	52	4	1.366	0.505	0.461	0.01	0.74	0.01	0.01	0.471	0.383	0.188	0.01	0.01	0.01	0.01
A4I7S4	Putative small nuclear ribonucleoprotein [OS=Leishmania infantum]	22	2	30	2	0.699	0.624	1.181	0.464	0.129	0.144	0.01	2.03	1.701	1.048	100	0.664	0.214	0.266
A4I291	Putative thimet oligopeptidase [OS=Leishmania infantum]	5	2	3	2
A4HUK3	Putative small GTP-binding protein Rab11 [OS=Leishmania infantum]	17	3	20	2
A4HZQ8	Uncharacterized protein [OS=Leishmania infantum]	6	4	29	4
A4HSM3	methyltransferase-like protein [OS=Leishmania infantum]	1	1	19	1	0.504	0.258	0.23	0.268	0.132	0.318	0.244	3.41	2.294	1.777	2.018	2.816	1.917	1.962
A4I5W3	Uncharacterized protein [OS=Leishmania infantum]	21	2	21	2
A4HZI2	Putative centromere/microtubule binding protein cbf5 [OS=Leishmania infantum]	6	3	13	3	1.266	0.595	0.664	0.01	0.01	0.01	0.01	1.809	2.58	1.969	0.01	0.01	0.01	0.01
A4I0F2	hydrophilic acylated surface protein a [OS=Leishmania infantum]	19	2	34	2	1.166	1.414	1.456	1.04	1.322	0.994	1.615	1.3	1.38	1.298	1.218	1.634	1.32	0.879
A4I2S5	Uncharacterized protein [OS=Leishmania infantum]	7	2	12	2		1.026	1.173	0.936	0.805	0.822	0.78	1.12	0.575	0.715	0.296	0.814	1.108	0.01
A4HUR9	Uncharacterized protein [OS=Leishmania infantum]	8	1	59	1
A4I213	Putative asparagine synthetase A [OS=Leishmania infantum]	7	2	13	2		0.01	0.01	4.709		3.776	1.503	100		100		100
A4I195	Uncharacterized protein [OS=Leishmania infantum]	5	2	18	2	1.11	0.722	0.938	0.528	0.46	0.815	0.964	0.736	0.699	0.01	0.558	0.01	0.392	0.01
A4I2P6	Putative 2-oxoglutarate dehydrogenase subunit [OS=Leishmania infantum]	3	3	16	3	100	100	100	100	100	100		100	100	100	100	100
A4HVL6	Uncharacterized protein [OS=Leishmania infantum]	5	3	15	3	0.61	0.218	0.01	0.211	0.01	0.01	0.01	0.949	0.01	0.01	0.01	0.01		0.01
E9AGK4	Pyrroline-5-carboxylate reductase [OS=Leishmania infantum]	8	2	8	2	0.897	7.486	100	0.01		0.01	0.01	2.775	1.887	1.639	0.01	0.01	0.01	0.01
A4HZ81	Uncharacterized protein [OS=Leishmania infantum]	1	3	20	3	0.588	0.458	0.635	0.01	0.436	0.694	0.01	0.695	0.54	0.663	0.01	0.793	0.632	0.01
A4HRR6	ATP-dependent Clp protease subunit, heat shock protein 78 (HSP78) [OS=Leishmania infantum]	3	3	5	3
A4HUM3	Uncharacterized protein [OS=Leishmania infantum]	4	2	7	2
A4I7I1	Putative U2 small nuclear ribonucleoprotein 40K [OS=Leishmania infantum]	8	1	7	1	1.061	1.112	0.72	0.576	0.834	100	0.736		1.505	0.01	0.612	0.01	0.01	0.01
A2CIN2	fumarate hydratase [OS=Leishmania infantum]	4	2	9	2	1.822	0.874	0.482	0.01	0.01	0.01	0.01	1.037	0.781	0.773	0.01	0.01	0.01	0.01
A4I9T8	Putative NLI-interacting factor [OS=Leishmania infantum]	3	1	34	1	0.958	0.279	0.01	0.01	0.01	0.01	0.01	100	0.579		0.01	0.01	0.01	0.01
A4HY41	Uncharacterized protein [OS=Leishmania infantum]	11	3	10	3
A4I214	Uncharacterized protein [OS=Leishmania infantum]	3	2	25	2	0.01	100				100	0.01	1.939		1.625	1.135	100	0.01	0.01
A4I7L9	Uncharacterized protein [OS=Leishmania infantum]	5	1	3	1
A4HY66	Putative nucleosome assembly protein [OS=Leishmania infantum]	11	4	49	4	0.704	0.29	0.156	0.01	0.118	0.148	0.01	1.933	0.817	0.578	0.308	100	0.542	0.503
A4HS53	putative spermidine synthase [OS=Leishmania infantum]	7	2	52	2	1.377	1.104	0.636	0.314	0.224	0.457	0.42	3.352	3.681	1.782	0.197	0.01		0.01
E9AHA1	Uncharacterized protein [OS=Leishmania infantum]	3	2	10	2
A4I1C4	Prefoldin subunit 4 [OS=Leishmania infantum]	14	2	33	2	100	100	1.52	1.455	1.781	0.01	1.466		0.01					0.419
A4HRV7	Uncharacterized protein [OS=Leishmania infantum]	1	2	20	2
A4HRG8	alpha/beta-hydrolase-like protein [OS=Leishmania infantum]	9	1	15	1
A4IB16	putative short chain dehydrogenase [OS=Leishmania infantum]	10	3	35	3	0.8	0.507	100	100	0.01	0.01		100	100	100	0.211	0.718	0.96	0.818
A4IBC7	Putative aminopeptidase P [OS=Leishmania infantum]	6	3	13	3	0.255	100	0.363		0.422	0.01	0.01	0.68	0.816	0.53	0.561	0.439	0.711	0.225
A4ID95	fibrillarin [OS=Leishmania infantum]	12	2	17	2	3.431	1.591	1.576	1.544	1.417	1.768	0.378	1.243	0.966	0.786	0.568	0.781	0.467	0.01
A4I6E4	Putative cytoskeleton-associated protein CAP5.5 [OS=Leishmania infantum]	3	2	12	2	1.431	0.01	0.688	0.896	0.461	0.01	0.01	100	0.658			0.389	0.01	0.01
A4IBN4	Uncharacterized protein [OS=Leishmania infantum]	10	1	24	1
A4I4F2	Uncharacterized protein [OS=Leishmania infantum]	4	3	17	3
A4HTC4	RNA binding protein-like protein [OS=Leishmania infantum]	4	1	22	1	1.462	0.979	0.874	0.754	0.838	0.88	1.084	1.133	0.773	0.859	0.769	0.97	0.776	0.839
A4IBX8	Uncharacterized protein [OS=Leishmania infantum]	17	3	20	3
A4HYC1	putative phenylalanyl-tRNA synthetase [OS=Leishmania infantum]	4	2	4	2
A4HT63	Putative Cytochrome c1, heme protein, mitochondrial [OS=Leishmania infantum]	11	2	54	2	0.581	0.426	0.206	0.01	0.01	0.01	0.01	0.823	0.534	0.398	0.199	0.069	0.01	0.01
E9AG43	putative 26S protease regulatory subunit [OS=Leishmania infantum]	7	2	12	1
A4ICP5	eukaryotic translation initiation factor 6 [OS=Leishmania infantum]	16	3	18	3	1.403	0.687	0.411	0.01	0.01	0.01	0.01	1.115	0.01	0.27	0.301	0.01	0.259	0.493
A4HVI1	Uncharacterized protein [OS=Leishmania infantum]	8	2	10	2	1.624	100	0.691	1.36	100	100	100	100	1.453	100	100	100	0.72	2.074
A4ICB5	putative prolyl oligopeptidase [OS=Leishmania infantum]	2	1	2	1	0.801	0.465	0.01	0.01	0.01	0.01	0.475		0.825	0.01	0.01	0.01
A4I340	Putative TPR-repeat protein [OS=Leishmania infantum]	2	1	14	1	1.378	0.898	0.803	0.375	0.659	0.783	0.488	100
A4I8A3	putative proteasome regulatory non-ATP-ase subunit [OS=Leishmania infantum]	3	1	5	1
A4HRT6	putative ribosomal protein L38 [OS=Leishmania infantum]	10	1	60	1	0.287	0.205	0.179	0.176	0.158	0.326	0.135	0.333	0.11	100	0.132	100	100	0.339
A4IDQ6	Uncharacterized protein [OS=Leishmania infantum]	11	2	4	2	0.01	0.688	0.01	0.01	0.01	0.01	0.01	1.975	2.102	0.01	1.421	1.374	1.932	0.678
A4I7T2	Uncharacterized protein [OS=Leishmania infantum]	11	2	2	2
E9AH25	Ankyrin/TPR repeat protein [OS=Leishmania infantum]	10	4	14	4	0.791	0.312	2.235	1.183	100	2.339	1.574	0.964	100	0.673	100	100	1.446	0.318
A4HWV0	Uncharacterized protein [OS=Leishmania infantum]	13	3	17	3
A4I3R8	Uncharacterized protein [OS=Leishmania infantum]	24	3	14	3
E9AGR7	Uncharacterized protein [OS=Leishmania infantum]	6	1	10	1	0.739	0.325	0.01	0.01	0.01	0.01	0.01	0.832	0.683	0.434	0.781	0.01	0.01	0.01
A4HT08	putative nuclear transport factor 2 protein(NFT2) [OS=Leishmania infantum]	12	2	7	2	100	1.644	100	100	0.01	100		0.611	1.136	0.849		0.01		0.01
A4I4U8	Uncharacterized protein [OS=Leishmania infantum]	15	3	17	3	0.604	0.423	0.01	0.01	0.01	0.01	0.01	0.582	0.711	0.236	0.01	0.01	0.01	0.01
A4HTS8	Uncharacterized protein [OS=Leishmania infantum]	3	2	9	2	0.849	0.862	0.724	0.704	0.396	0.552	1.051	1.139	0.919	0.891	0.273	0.01	0.254	0.382
A4IDL0	tyrosine aminotransferase [OS=Leishmania infantum]	5	3	33	3	3.542	0.567	0.441	0.447	0.69	0.292	1.087	3.006	1.785	0.877	0.816	0.978	0.789	0.686
A4HW35	putative immunodominant antigen [OS=Leishmania infantum]	1	1	17	1
A4HZT9	putative proteasome regulatory ATPase subunit 5 [OS=Leishmania infantum]	5	1	6	1
A4HSB6	putative RNA-binding protein [OS=Leishmania infantum]	10	2	3	2
A4I4I1	Uncharacterized protein [OS=Leishmania infantum]	3	3	27	3	0.37	100	100			0.01		0.388	0.246	0.68	0.276	0.01
A4I5G9	putative N-acyl-L-amino acid amidohydrolase [OS=Leishmania infantum]	5	2	2	2
Q8WT31	cysteine proteinase [OS=Leishmania infantum]	3	1	5	1	2.513	1.38	1.699	100	1.015	0.869	0.374	1.352	1.232	1.165	0.799	0.958	1.216
E9AGZ9	putative ribonucleoside-diphosphate reductase small chain [OS=Leishmania infantum]	5	2	2	2	1.633	2.055	1.624	1.863	1.243	100	2.033	100	100	100	100	100
A4I0V9	putative translation factor Sui1 [OS=Leishmania infantum]	10	1	1	1
A4HUT3	acidocalcisomal pyrophosphatase [OS=Leishmania infantum]	4	2	17	2
A4HWV2	orotidine-5-phosphate decarboxylase/orotate phosphoribosyltransferase [OS=Leishmania infantum]	4	2	18	2
A4I800	Putative chaperonin HSP60, mitochondrial [OS=Leishmania infantum]	4	2	9	1
A4ICS2	Uncharacterized protein [OS=Leishmania infantum]	4	1	3	1	100		100	0.01		0.01		0.634	0.752		0.01	0.426	0.495	0.868
A4I1F5	Putative cytochrome c oxidase VII [OS=Leishmania infantum]	6	1	31	1	1.338	1.184	0.661	0.405	0.684	0.399	0.372	0.553	0.563	0.328	0.312	0.356	0.495	0.688
A4IB83	Uncharacterized protein [OS=Leishmania infantum]	3	2	9	2
A4I9I0	putative adenylate kinase [OS=Leishmania infantum]	6	1	7	1
A4I839	Uncharacterized protein [OS=Leishmania infantum]	1	1	68	1
A4HZU4	prefoldin 5-like protein [OS=Leishmania infantum]	5	1	24	1
A4HVR4	Uncharacterized protein [OS=Leishmania infantum]	3	2	6	2
A4HSG0	putative microtubule-associated protein [OS=Leishmania infantum]	23	1	14	1	2.755	1.641	1.28	1.195	2.03	2.181	2.177	0.791	0.717	0.957	1.106	0.635	0.787	1.099
A4I8C8	Serine/threonine-protein phosphatase [OS=Leishmania infantum]	3	1	18	1	100	0.01	0.899	0.339	100	0.395	0.112	0.791	0.538	0.358	0.702	1.611	1.54	0.959
A4I6J9	Putative amino acid transporter aATP11 [OS=Leishmania infantum]	3	2	18	2
A4HZP2	Uncharacterized protein [OS=Leishmania infantum]	4	1	9	1
A4I7N0	Profilin [OS=Leishmania infantum]	5	1	44	1	100	100	100	100	100	100	100	0.613	100	0.489	0.509	1.143	0.752	100
A4ICQ1	Uncharacterized protein [OS=Leishmania infantum]	1	1	221	1
A4I443	putative tryptophanyl-tRNA synthetase [OS=Leishmania infantum]	3	1	7	1
A4HWB4	Uncharacterized protein [OS=Leishmania infantum]	7	3	19	3	2.844	2.536	1.311					1.71	1.668	100		0.01		0.01
A4HZS5	Uncharacterized protein [OS=Leishmania infantum]	3	1	2	1
A4I5E3	Importin subunit alpha [OS=Leishmania infantum]	2	1	2	1
A4I397	glycerol-3-phosphate dehydrogenase [OS=Leishmania infantum]	3	2	6	2	2.466	2.969	100	1.108	2.028	0.01	100	100	1.072	1.131	0.477	0.755	1.292	1.622
A4I4Y9	Putative inosine-adenosine-guanosine-nucleoside hydrolase [OS=Leishmania infantum]	5	2	6	2
A4I2U7	DNA-directed RNA polymerase II-like protein [OS=Leishmania infantum]	7	1	6	1
A4I3G6	ribonucleoside-diphosphate reductase [OS=Leishmania infantum]	3	3	3	3	0.079	0.058	0.01	0.062	0.01	0.01	0.011	0.055	0.02	0.01	0.01	0.01	0.01	0.01
A4I289	Trifunctional enzyme alpha subunit, mitochondrial-like protein [OS=Leishmania infantum]	3	2	7	2
A4HV24	Putative eukaryotic release factor 3 [OS=Leishmania infantum]	3	2	6	2
A4IDX3	Adenylyl cyclase-associated protein [OS=Leishmania infantum]	6	2	26	2
A4IC83	Glucose transporter, lmgt1 [OS=Leishmania infantum]	3	1	12	1
A4HZI9	Proteasome subunit alpha type [OS=Leishmania infantum]	4	1	11	1	0.256	0.392	0.5	0.603	0.393	0.173	0.465	0.148	0.279	0.318	0.224	0.193	0.282	0.089
E9AHD5	Uncharacterized protein [OS=Leishmania infantum]	6	1	28	1	100	100		100		100		0.677	100	0.435		0.01	0.01	0.01
A4I150	Putative poly(A)-binding protein 3 [OS=Leishmania infantum]	2	1	6	1	2.324	1.059	1.69	1.151	1.399	0.756	1.362	1.996	1.05	1.397	0.723	1.439	0.595	1.5
A4HVN4	NADH-cytochrome b5 reductase [OS=Leishmania infantum]	4	1	11	1
A4HW91	Uncharacterized protein [OS=Leishmania infantum]	1	1	21	1	0.01	0.184	1.095	1.606	0.98	1.927	1.257	0.736	0.956	1.186	0.366	1.185	0.01	1.346
A4HS36	Uncharacterized protein [OS=Leishmania infantum]	5	2	5	2	1.206	0.957	0.661	0.01	0.01	0.39	0.01	0.01	0.401	0.01	0.01	0.01	0.01	0.01
A4I1R1	Uncharacterized protein [OS=Leishmania infantum]	8	2	27	2	2.113	3.015	1.509	1.78	4.713	2.21	8.021	0.805	1.29	2.713	0.746	1.663	11.65	6.441
E9AGQ3	putative elongation factor Tu [OS=Leishmania infantum]	5	2	11	2
A4HRG9	Uncharacterized protein [OS=Leishmania infantum]	2	2	4	2
E9AH43	putative fumarate hydratase [OS=Leishmania infantum]	3	2	8	2	1.301	1.199	0.199	0.01	0.544	0.964	0.567	1.086	0.777	1.365	0.62	0.305	0.419	0.287
A4I7L0	putative prostaglandin f synthase [OS=Leishmania infantum]	5	1	4	1
E9AGI9	Arginine N-methyltransferase-like protein [OS=Leishmania infantum]	2	1	6	1	1.008	1.136	0.514	0.01	0.01	0.01	0.01	1.012	1.241	0.862	0.01	0.01	0.01	0.01
A4HUR0	Uncharacterized protein [OS=Leishmania infantum]	2	2	8	2
E9AHL7	putative ADP-ribosylation factor [OS=Leishmania infantum]	8	2	30	2
A4HVF2	Uncharacterized protein [OS=Leishmania infantum]	2	1	4	1
E9AG21	Uncharacterized protein [OS=Leishmania infantum]	1	1	15	1
A4I074	V-type proton ATPase subunit G [OS=Leishmania infantum]	6	1	29	1	100	100	100	100	100	100	100	100		100	100		100
A4I480	Uncharacterized protein [OS=Leishmania infantum]	2	1	17	1	42.506	8.48	11.305	4.047	0.01			3.666	23.11	22.205	13.702	15.887	4.382	0.745
A2CIL1	Glucose-6-phosphate 1-dehydrogenase [OS=Leishmania infantum]	3	2	8	2
A4IAL2	Putative 1,2-Dihydroxy-3-keto-5-methylthiopentene dioxygenase [OS=Leishmania infantum]	5	2	11	2	0.402	0.334	0.281	0.091	0.01	0.01	0.01	0.972	0.659	0.443	0.257	0.164	0.01	0.01
A4HU64	Uncharacterized protein [OS=Leishmania infantum]	5	1	5	1	1.115	0.571	0.342	0.166	0.135	0.14	0.132	0.753	0.542	0.344	0.167	0.144	0.133	0.125
A4I077	putative cytochrome c oxidase subunit 10 [OS=Leishmania infantum]	14	2	17	2	1.821	0.764	0.497	0.355	0.298	0.393	0.254	0.325	0.365	0.563	0.185	0.218	0.15	0.139
A4I448	Uncharacterized protein [OS=Leishmania infantum]	4	1	22	1
A4I2H7	Uncharacterized protein [OS=Leishmania infantum]	20	1	5	1	100	100	100	2.26	100	9.211	100		100		100	100	100	1.481
A4I966	transcription activator [OS=Leishmania infantum]	1	1	53	1
A4I5W9	putative aldehyde dehydrogenase [OS=Leishmania infantum]	5	2	7	2	0.338	100	0.746	0.263		100	0.253	100			0.545	0.57		0.481
A4HVK1	ubiquitin-like protein [OS=Leishmania infantum]	3	1	7	1
A4I3V0	putative ribosomal protein S29 [OS=Leishmania infantum]	18	1	6	1	100	100	100	100	100	100		0.504	0.478	0.409	0.38	0.192	0.01	0.315
A4IC51	putative isopentenyl-diphosphate delta-isomerase [OS=Leishmania infantum]	5	2	3	2
A4I662	Uncharacterized protein [OS=Leishmania infantum]	7	2	6	2
A4I048	GDP-mannose pyrophosphorylase [OS=Leishmania infantum]	3	1	1	1
A4HY87	putative DNA-directed RNA polymerase, alpha subunit [OS=Leishmania infantum]	4	1	1	1
A4HTB4	Putative serine/threonine kinase [OS=Leishmania infantum]	3	1	28	1	0.125	0.307	0.293	0.297	0.215	0.419	0.252	0.185	0.273	0.16	0.331	0.142	0.29	0.244
E9AGU7	Xanthine phosphoribosyltransferase [OS=Leishmania infantum]	3	1	9	1	0.926	0.01	0.01	0.01	0.01	0.01	0.01	1.41	0.944	2.19	0.896	0.631	0.627	0.543
E9AH53	Ubiquitin carboxyl-terminal hydrolase [OS=Leishmania infantum]	4	1	1	1
E9AGN2	Dihydroorotate dehydrogenase (Fumarate) [OS=Leishmania infantum]	5	2	3	2	2.116	0.851	0.01		0.01		0.01	0.892	0.952	1.842	0.255	0.652	0.01	0.233
A4IDP5	Uncharacterized protein [OS=Leishmania infantum]	20	2	3	2	1.358	0.882	0.532	0.268	0.01	0.11	0.209	2.258	1.137	0.416	0.166	0.248	0.15	0.279
A4HU34	mitochondrial RNA binding protein 2 [OS=Leishmania infantum]	13	2	12	2	0.788	1.292	0.838	0.01	0.01
A4HXH5	Uncharacterized protein [OS=Leishmania infantum]	2	1	3	1
A4I591	putative histidyl-tRNA synthetase [OS=Leishmania infantum]	2	1	1	1	1.123	0.825	1.126	0.675	1.009	0.628	0.996	0.367	0.01	0.871	0.01	0.01	0.01	0.01
A4IAN1	Uncharacterized protein [OS=Leishmania infantum]	5	2	10	2		1.417		0.586	0.01	100		0.01		0.01	0.01	0.01	2.35	1.755
Q1PC47	Hypoxanthine phosphoribosyltransferase [OS=Leishmania infantum]	13	2	3	2	2.249	1.025	0.01	0.01	0.01	0.01	0.01	1.976	1.65	1.152	1.279	1.666	0.684	100
Q2PD58	nucleoside hydrolase-like protein [OS=Leishmania infantum]	9	2	4	2	3.372	1.698	1.676	1.509	1.379	0.01	0.01	1.348	1.122	1.211	0.656	1.405	0.01	0.01
A4I2X9	Uncharacterized protein [OS=Leishmania infantum]	10	1	9	1
A4I7T7	putative proteasome regulatory non-ATP-ase subunit [OS=Leishmania infantum]	9	2	4	2
A4I9B4	Putative translation initiation factor IF-2 [OS=Leishmania infantum]	1	1	3	1	1.366	1.397	1.22	0.67	0.01	0.991	1.129		0.01	0.01	0.01		1.039
A4I067	pteridine reductase 1 [OS=Leishmania infantum]	7	2	18	2	0.752	0.779	0.591	0.416	0.735	0.399	0.01	1.142	0.644	0.892	0.325	0.758	0.55	0.349
A4I5R2	Conserved zinc-finger protein [OS=Leishmania infantum]	2	1	31	1
A4I9C1	Uncharacterized protein [OS=Leishmania infantum]	9	1	7	1
A4HX10	Tyrosyl or methionyl-tRNA synthetase-like protein [OS=Leishmania infantum]	6	2	4	2	0.904	0.488	1.163	1.028	1.24	0.746	1.287	0.587	0.384	0.691	0.659	1.045	0.93	0.931
A4I9G5	h1 histone-like protein [OS=Leishmania infantum]	10	1	5	1	1.561	1.515	1.081	0.977	1.621	2.329	2.059	1.04	0.832	0.01	0.01	0.758	1.667	2.223
A4IAK0	H/ACA ribonucleoprotein complex subunit [OS=Leishmania infantum]	6	1	8	1
A4HX31	putative DNA-directed rna polymerase I largest subunit [OS=Leishmania infantum]	1	1	8	1
E9AGW2	Uncharacterized protein [OS=Leishmania infantum]	4	1	1	1
A4ICT9	Uncharacterized protein [OS=Leishmania infantum]	8	1	2	1
A4ID50	putative 2-oxoglutarate dehydrogenase E1 component [OS=Leishmania infantum]	1	2	8	2
A4ICN7	Uncharacterized protein [OS=Leishmania infantum]	4	1	3	1
A4I824	Cop-coated vesicle membrane protein P24 [OS=Leishmania infantum]	6	1	4	1
A4HYD4	Uncharacterized protein [OS=Leishmania infantum]	3	1	4	1
A4HS39	Putative calpain-like cysteine peptidase [OS=Leishmania infantum]	1	1	1	1
A4IAD0	Uncharacterized protein [OS=Leishmania infantum]	7	1	7	1
A4I588	Uncharacterized protein [OS=Leishmania infantum]	1	1	11	1
A4I0K0	Uncharacterized protein [OS=Leishmania infantum]	7	2	2	2
A4HRM8	Uncharacterized protein [OS=Leishmania infantum]	2	1	2	1	2.713	2.123	1.608	0.986	1.884	100	100
A4I2W3	putative eukaryotic translation release factor [OS=Leishmania infantum]	4	2	3	2	2.227	0.373	0.093	0.409	0.133	0.416	0.371	100	0.658	1.206	0.515	0.495	0.402	0.636
A4I370	Uncharacterized protein [OS=Leishmania infantum]	5	1	5	1	0.01	0.01	0.01	0.01	0.01	0.01	0.01	1.141	0.468	0.428	0.343	0.445	0.01	0.01
A4I5F2	putative small nuclear ribonucleoprotein polypeptide e [OS=Leishmania infantum]	29	1	4	1
A4I821	Uncharacterized protein [OS=Leishmania infantum]	8	1	2	1	1.344	0.848	1.03	0.01	0.544	0.01	0.01	100	0.918	1.465	0.574	0.8	0.01
A4I3H0	Uncharacterized protein [OS=Leishmania infantum]	3	1	2	1
A4I8X2	Uncharacterized protein [OS=Leishmania infantum]	3	1	18	1
A4I423	putative dynein heavy chain [OS=Leishmania infantum]	0	2	13	2	0.708	0.387	0.402	0.01	0.257	0.494	0.01	1.277	0.707	1.265	0.3	0.575	0.369	0.349
A4IC78	2-methoxy-6-polyprenyl-1,4-benzoquinol methylase, mitochondrial [OS=Leishmania infantum]	6	2	7	2	0.951	0.797	0.441			100	1.697	1.64	0.01	0.501	0.01	0.01	0.01	0.683
A4I0Q0	Putative ubiquitin hydrolase [OS=Leishmania infantum]	2	1	4	1	0.094	0.61	0.232	0.978	0.088	0.179	0.118	0.01	0.01	0.612	0.01	0.01	100	0.326
A4HWC8	Putative replication Factor A 28 kDa subunit [OS=Leishmania infantum]	4	1	4	1
A4IC47	p21 antigen protein [OS=Leishmania infantum]	5	1	3	1	0.403	0.405	0.01	0.01	0.01	0.01	0.01	0.01		0.716	0.569	0.854	0.01	0.529
A4I1U0	Brix domain containing-like protein [OS=Leishmania infantum]	2	1	2	1
A4HV14	putative pretranslocation protein, alpha subunit [OS=Leishmania infantum]	2	1	2	1	0.582	0.388	0.01	0.01	0.01	0.01
Q6RYT2	Mitochondrial tryparedoxin [OS=Leishmania infantum]	5	1	2	1	1.736	1.227	100		0.01	0.01		2.487	0.917	2.374	0.01	0.01	0.01	0.01
A4ID98	Putative ATP synthase [OS=Leishmania infantum]	8	2	4	2
A4I8C0	ATP binding protein-like protein [OS=Leishmania infantum]	4	1	12	1
A4I9G2	Coatomer subunit beta' [OS=Leishmania infantum]	1	1	14	1
A4HVS3	Programmed cell death 6 protein-like protein [OS=Leishmania infantum]	3	1	1	1	0.44	0.672	0.01	0.01	0.01	0.01	0.01		0.618	0.404	0.201	0.308	0.01	0.529
A4I837	Uncharacterized protein [OS=Leishmania infantum]	1	1	10	1
A4HRK6	putative aminopeptidase P1 [OS=Leishmania infantum]	1	1	2	1
A4HZP6	Uncharacterized protein [OS=Leishmania infantum]	5	1	2	1	1.387	1.18	1.411	1.073	0.406	0.734	0.823	0.614	0.01	0.01	0.01	0.01	0.01	0.828
A4HUP7	putative fatty acid desaturase [OS=Leishmania infantum]	2	1	28	1	0.737	0.808	0.887	0.548	0.378	0.419	0.588	0.729	0.866	0.569	0.518	0.371	0.271	0.94
A4I6P3	Uncharacterized protein [OS=Leishmania infantum]	8	1	8	1
E9AG95	Uncharacterized protein [OS=Leishmania infantum]	1	2	3	2
E9AH84	inhibitor of cysteine peptidase [OS=Leishmania infantum]	11	1	1	1	100	100	1.953	100	100	100	100	0.316	0.01	0.01	0.01
A4I822	Uncharacterized protein [OS=Leishmania infantum]	3	1	8	1
A4I1J8	Uncharacterized protein [OS=Leishmania infantum]	1	1	10	1
A4I5E2	putative RNA-binding protein [OS=Leishmania infantum]	2	1	6	1	0.54	0.535	0.387	0.303	0.144	0.01	0.01	0.928	0.4	0.613	0.926	0.433	0.01	0.01
A4I2K7	Uncharacterized protein [OS=Leishmania infantum]	8	1	12	1	2.381	0.638	0.203		0.01	0.01	0.01	0.357	0.247	0.159	0.208	0.44	0.077	0.231
A4HXQ3	glycogen synthase kinase 3 [OS=Leishmania infantum]	2	1	1	1
A4IC84	putative chaperone protein DnaJ [OS=Leishmania infantum]	2	1	1	1	1.468	5.053	1.492	100	3.031	0.789	0.904	6.889	3.457	100	2.36	2.331	1.306	1.312
A4I7U5	Putative RNA polymerase-like protein [OS=Leishmania infantum]	5	1	4	1
E9AGK8	Uncharacterized protein [OS=Leishmania infantum]	4	1	1	1
A4I832	Uncharacterized protein [OS=Leishmania infantum]	1	1	12	1
A4HSC6	Putative ras-like small GTPases [OS=Leishmania infantum]	5	1	2	1	0.188	0.01			0.01						0.01		0.01	0.01
A4HZ70	ATP-binding cassette protein subfamily E, member 1 [OS=Leishmania infantum]	2	1	22	1
A0A0R6YBC7	protoporphyrinogen oxidase-like protein [OS=Leishmania infantum]	6	1	1	1
A4I7L4	Putative OSM3-like kinesin [OS=Leishmania infantum]	1	1	11	1	1.161	0.507	1.052	0.643	0.01	0.01	0.01	1.492	0.619	0.718	0.414	0.808	0.19	0.536
A4HXP8	putative RNA-binding protein [OS=Leishmania infantum]	2	1	16	1
A4HSZ9	putative deoxyribose-phosphate aldolase [OS=Leishmania infantum]	5	1	1	1
A4HYA0	ATP-binding cassette protein subfamily F, member 2 [OS=Leishmania infantum]	2	1	1	1
A4HZV5	putative NADH-cytochrome b5 reductase [OS=Leishmania infantum]	2	1	2	1	1.216	0.521	0.514	0.35	0.01	0.01	0.327	0.572	0.01	0.01	0.01	0.311	0.124	0.464
A4I125	Uncharacterized protein [OS=Leishmania infantum]	6	2	6	2	100	2.849	0.667	0.01	0.01			0.799	0.783	0.847	0.503	0.01	0.01	0.01
A4HTC3	putative nucleolar RNA-binding protein [OS=Leishmania infantum]	4	1	30	1
A4HW83	putative tyrosyl-tRNA synthetase [OS=Leishmania infantum]	1	1	5	1		0.01		0.01	0.01	0.138	0.266	0.01	0.708	0.651	0.01	0.01	1.533	1.764
A4HXP6	UDP-galactopyranose mutase [OS=Leishmania infantum]	2	1	1	1	1.637	1.395	1.124	0.978	0.867	2.295	0.983	1.352	1.038	1.273	0.896	1.131	0.916	1.242
A4IDV3	putative phosphoribosylpyrophosphate synthetase [OS=Leishmania infantum]	2	1	3	1
A4HSS3	Uncharacterized protein [OS=Leishmania infantum]	2	1	8	1
A4IAF1	Uncharacterized protein [OS=Leishmania infantum]	3	1	2	1	1.097	100	0.965	1.037	0.834	0.547	0.01	1.059	0.511	0.857	1.238	100	1.109	0.847
A4HXB7	Uncharacterized protein [OS=Leishmania infantum]	0	1	10	1	0.477	0.386	0.284	0.063	0.141	0.081	0.145	0.209	0.162	0.213	0.335	0.143	0.135	0.111
A4HWV8	putative carbamoyl-phosphate synthase [OS=Leishmania infantum]	0	1	11	1
A4HSU4	Uncharacterized protein [OS=Leishmania infantum]	0	1	13	1	0.279	0.123	0.071	0.072	0.094	0.01	0.01	0.508	0.134	0.01	0.347	0.01	0.01	0.637
A4HSH1	Uncharacterized protein [OS=Leishmania infantum]	4	1	5	1
A4IDL6	putative dipeptidyl-peptidase 8-like serine peptidase [OS=Leishmania infantum]	1	1	2	1
A4HZW3	Uncharacterized protein [OS=Leishmania infantum]	7	1	1	1	0.01	0.164	0.01	0.093	0.149	0.01	0.01	0.282	0.235	0.17	0.01	0.241	0.01	0.136
A4I1A0	Uncharacterized protein [OS=Leishmania infantum]	13	1	3	1
A4I7Q5	Putative ethanolamine-phosphate cytidylyltransferase [OS=Leishmania infantum]	3	1	1	1	0.417	0.894	0.576	0.732	0.01	0.578	0.01	0.798	100	2.187	100	2.168	100
A4I244	Uncharacterized protein [OS=Leishmania infantum]	2	1	13	1
A4HU72	cytochrome b5-like protein [OS=Leishmania infantum]	6	1	5	1	1	0.733	0.828	0.487	0.613	0.485	0.575	3.266	3.282	2.378	2.515	1.622	100	6.4
A4I8L1	Uncharacterized protein [OS=Leishmania infantum]	1	1	2	1
E9AGH1	Uncharacterized protein [OS=Leishmania infantum]	1	1	8	1
A4IE47	Uncharacterized protein [OS=Leishmania infantum]	2	1	3	1
A4IBT6	Uncharacterized protein [OS=Leishmania infantum]	1	1	2	1	0.663	2.386	0.859	1.147	0.508	0.855	3.404	100	100	0.822	0.621	0.703	0.78	0.789
A4IA03	Uncharacterized protein [OS=Leishmania infantum]	0	1	6	1	1	0.733	0.828	0.487	0.613	0.485	0.575	3.266	3.282	2.378	2.515	1.622	100	6.4
A4I2C4	Uncharacterized protein [OS=Leishmania infantum]	1	1	18	1	100				100		100	0.508	100	100		0.01		100
A4I5F6	Putative pyridoxal kinase [OS=Leishmania infantum]	3	1	3	1
A4HRI0	Sideroflexin [OS=Leishmania infantum]	3	1	2	1
A4I2W0	Uncharacterized protein [OS=Leishmania infantum]	1	1	4	1
A4HX59	Prohibitin [OS=Leishmania infantum]	3	1	6	1
A4HTW4	Uncharacterized protein [OS=Leishmania infantum]	1	1	2	1
A4I1C7	Uncharacterized protein [OS=Leishmania infantum]	1	1	5	1	0.01	0.01	0.01	0.01	0.01	0.01	0.01	0.01	0.01	0.01	0.01	0.01	0.01	0.01
A4HVJ5	Putative lectin [OS=Leishmania infantum]	2	1	6	1	0.508	0.221	0.01	0.01	0.01	0.01	0.612	0.406	0.255	0.22	0.413	0.186	0.42	0.371
A4I9A6	Uncharacterized protein [OS=Leishmania infantum]	1	1	6	1	0.589	0.244	0.171	0.12	0.01	0.01	0.01	0.602	0.337	0.505	0.01	0.01	0.01	0.01
A4HW46	Uncharacterized protein [OS=Leishmania infantum]	5	1	4	1	0.01	0.408	0.01	0.01	0.01	0.01	0.01	1.482	0.903	0.222	0.01	1.083	0.955	0.926
A4I6N4	Uncharacterized protein [OS=Leishmania infantum]	2	1	1	1	0.44	0.672	0.01	0.01	0.01	0.01	0.01		0.618	0.404	0.201	0.308	0.01	0.529
A4HXH6	Uncharacterized protein [OS=Leishmania infantum]	0	1	6	1
A4I9L6	Uncharacterized protein [OS=Leishmania infantum]	0	1	19	1
A4HRH5	putative long-chain-fatty-acid-CoA ligase [OS=Leishmania infantum]	1	1	5	1
A4IE15	Uncharacterized protein [OS=Leishmania infantum]	2	1	2	1								100			100	100	100
A4I5D5	Uncharacterized protein [OS=Leishmania infantum]	5	1	3	1
A4I3A6	Uncharacterized protein [OS=Leishmania infantum]	4	1	5	1
A4I4K9	Uncharacterized protein [OS=Leishmania infantum]	1	1	3	1	0.332	0.01	0.01	0.679	0.413	1.206	0.419	0.01	0.476	0.301	0.01	0.01	0.01
A4HU27	Uncharacterized protein [OS=Leishmania infantum]	4	1	12	1
A4I1Q7	Uncharacterized protein [OS=Leishmania infantum]	4	1	3	1	0.637	1.492	0.01	0.01	0.01	0.01	0.01	0.289	0.288	0.17	0.145	0.134	0.01	0.01
A4ID44	Uncharacterized protein [OS=Leishmania infantum]	2	1	3	1
A4I5M7	putative intraflagellar transport (IFT) protein [OS=Leishmania infantum]	8	1	1	1
A4IDD5	putative universal minicircle sequence binding protein (UMSBP) [OS=Leishmania infantum]	5	1	2	1
A4HSB0	Uncharacterized protein [OS=Leishmania infantum]	1	1	6	1
A4HRW0	Uncharacterized protein [OS=Leishmania infantum]	1	1	1	1
A4I4T0	Uncharacterized protein [OS=Leishmania infantum]	5	1	9	1
A4HZ60	putative RNA helicase [OS=Leishmania infantum]	1	1	12	1	2.828	3.85	3.346	2.667	2.97	2.431	2.18	1.038	1.04	0.726	0.465	0.698	0.749	0.503
A4I1T4	putative serine/threonine-protein kinase [OS=Leishmania infantum]	2	1	8	1
A4HRE7	Uncharacterized protein [OS=Leishmania infantum]	2	1	1	1	100	1.535	0.726	0.784	100	0.916	100	0.401	100	0.917	0.744	1.003	0.652	0.385
A4I9Y0	Uncharacterized protein [OS=Leishmania infantum]	1	1	3	1
A4HX30	Uncharacterized protein [OS=Leishmania infantum]	0	1	1	1	0.01	0.01	0.01	0.01	0.01	0.01	0.01	0.01		0.01	0.01	0.01	0.01	0.01
A4IDB3	Uncharacterized protein [OS=Leishmania infantum]	0	1	1	1
A4HX95	Histone H2A [OS=Leishmania infantum]	5	1	2	1	0.562	0.57	0.01	1.6	0.01	1.765	0.01	1.512	1.224	1.031	1.084	1.261	1.307	0.798
A4HXR8	Uncharacterized protein [OS=Leishmania infantum]	3	1	11	1
A4I013	alanine--tRNA ligase [OS=Leishmania infantum]	1	1	1	1
A4I3D0	Uncharacterized protein [OS=Leishmania infantum]	3	1	6	1
A8WCI8	LinJ10_V3.0380/LinJ10_V3.0400 chimeric folate transporter [OS=Leishmania infantum]	1	1	1	1
A4HYZ4	phosphatase-like protein [OS=Leishmania infantum]	11	1	2	1
A4I282	Uncharacterized protein [OS=Leishmania infantum]	1	1	6	1
A4HYV4	putative phosphatidylinositol 3-kinase [OS=Leishmania infantum]	1	1	4	1
A4HX18	Uncharacterized protein [OS=Leishmania infantum]	2	1	5	1
A4IAG9	nucleolar protein family a member-like protein [OS=Leishmania infantum]	8	1	10	1
A4I931	Uncharacterized protein [OS=Leishmania infantum]	3	1	1	1
A4I3E3	Serine/threonine-protein phosphatase [OS=Leishmania infantum]	6	1	1	1
E9AGN0	putative mismatch repair protein MSH3 [OS=Leishmania infantum]	1	1	3	1	100	100	0.189	0.102	0.12	0.115	100	0.01	0.361	0.315	0.14	100	100	0.01
A4I1V1	Adenine phosphoribosyltransferase [OS=Leishmania infantum]	3	1	9	1	0.36	0.43	0.194	0.187	0.01	0.01	0.01	0.462	0.606	0.298	0.591	0.31	0.01	0.01
A4IA32	Uncharacterized protein [OS=Leishmania infantum]	4	1	1	1			0.01	0.01		0.01	0.01	100	1.015	0.935	0.797	1.11	0.878	0.847
A4I7H1	Glycylpeptide N-tetradecanoyltransferase [OS=Leishmania infantum]	3	1	1	1
A4IBX0	Uncharacterized protein [OS=Leishmania infantum]	4	1	27	1
A4I5F3	Uncharacterized protein [OS=Leishmania infantum]	1	1	1	1
A4IAW7	putative vacuolar ATP synthase subunit D [OS=Leishmania infantum]	3	1	4	1	0.683	0.448	0.544	0.542	0.471	0.397	0.524	0.01	0.01	0.01	2.836	0.01	3.084
A4HS40	adenylosuccinate lyase [OS=Leishmania infantum]	5	1	1	1	1.493	0.01		0.306			0.01
A4I0D6	Uncharacterized protein [OS=Leishmania infantum]	2	1	1	1
A4I565	putative phosphatase 2C [OS=Leishmania infantum]	2	1	10	1	100	0.478				0.01	0.01	0.422	0.385	0.297	0.407	0.586	0.212	0.41
A4I6X9	succinyl-diaminopimelate desuccinylase-like protein [OS=Leishmania infantum]	2	1	5	1
A4ICZ1	Uncharacterized protein [OS=Leishmania infantum]	2	1	13	1	0.17	0.144	0.151	0.01	0.134	0.211	0.01	1.277	0.342	0.437	0.201	0.262	0.299	0.354
A4IDJ9	Putative developmentally regulated GTP-binding protein 1 [OS=Leishmania infantum]	3	1	3	1	1.43	0.636	0.402	0.235	0.01	0.01	0.01	0.81	0.902	0.01	0.508	0.01	0.01	0.01
A4HUZ4	Uncharacterized protein [OS=Leishmania infantum]	3	1	8	1
A4IB15	Uncharacterized protein [OS=Leishmania infantum]	5	1	1	1
A4I504	Uncharacterized protein [OS=Leishmania infantum]	5	1	1	1
A4HZK7	putative calpain [OS=Leishmania infantum]	1	1	1	1	100	100	100	100	100	100	100	100	100	100	100	100	100	100
A4I155	Putative elongation factor [OS=Leishmania infantum]	3	1	1	1
A4I8A7	Uncharacterized protein [OS=Leishmania infantum]	1	1	5	1	0.739	0.507	0.914	0.643	0.01		0.01	1.173	0.451	0.479	0.263	0.458	0.285	0.218
A4I3P7	Sulfate transporter-like protein [OS=Leishmania infantum]	0	1	5	1
A4I7R2	Putative ubiquitin-conjugating enzyme protein [OS=Leishmania infantum]	4	1	2	1	1.325	0.78	0.01	0.01	0.01	0.01	0.01	1.148		100	0.01		0.01	0.01
A4I1U2	glycine cleavage system P protein [OS=Leishmania infantum]	1	1	3	1
A4IBT8	Uncharacterized protein [OS=Leishmania infantum]	1	1	11	1
A4ICQ6	Uncharacterized protein [OS=Leishmania infantum]	1	1	5	1
A4HZT6	Uncharacterized protein [OS=Leishmania infantum]	1	1	3	1
A4I9M6	Uncharacterized protein [OS=Leishmania infantum]	1	1	11	1
A4I179	Uncharacterized protein [OS=Leishmania infantum]	6	1	9	1
A4HY00	putative prolyl-tRNA synthetase [OS=Leishmania infantum]	3	1	1	1
A4HYQ4	Uncharacterized protein [OS=Leishmania infantum]	2	1	1	1
A4I9Q5	Uncharacterized protein [OS=Leishmania infantum]	1	1	1	1
A4I9F0	Uncharacterized protein [OS=Leishmania infantum]	0	1	4	1	0.357	0.28	0.222	0.066	0.054	0.01	0.044	0.636	0.618	0.414	0.324	0.222	0.107	0.025
A4IC29	Uncharacterized protein [OS=Leishmania infantum]	8	1	1	1
A4I8B0	Uncharacterized protein [OS=Leishmania infantum]	4	1	1	1
Q9U6N3	DNA polymerase beta [OS=Leishmania infantum]	2	1	6	1
A4HZE5	Uncharacterized protein [OS=Leishmania infantum]	1	1	4	1
A4HSG6	Uncharacterized protein [OS=Leishmania infantum]	1	1	4	1
A4ICJ7	Uncharacterized protein [OS=Leishmania infantum]	1	1	1	1
A4HSI6	Uncharacterized protein [OS=Leishmania infantum]	1	1	2	1
A4HZI5	V-type proton ATPase proteolipid subunit [OS=Leishmania infantum]	3	1	6	1
A4IBI9	glyoxalase I [OS=Leishmania infantum]	5	1	23	1	2.189	2.111	1.26	2.262	0.219	0.808	0.01	0.729	0.33	0.259	0.421	0.354	0.43	0.543
A4I4F4	Uncharacterized protein [OS=Leishmania infantum]	5	1	1	1
A4IDP2	Uncharacterized protein [OS=Leishmania infantum]	1	1	3	1	0.01	0.146	0.245	0.213	0.186	0.075	0.01	100	100	100	0.455	0.608	0.01	0.21
A4HVL8	Uncharacterized protein [OS=Leishmania infantum]	3	1	3	1
A4I3N9	helicase-like protein [OS=Leishmania infantum]	1	1	1	1
A4I863	Uncharacterized protein [OS=Leishmania infantum]	0	1	28	1
A4I7P8	putative CYC2-like cyclin [OS=Leishmania infantum]	7	1	7	1
A4HY35	Uncharacterized protein [OS=Leishmania infantum]	14	1	1	1
A4I3W3	Uncharacterized protein [OS=Leishmania infantum]	1	1	12	1	1.098	0.288	0.473	0.673	0.736	0.562	0.937	0.816	0.989	1.246	0.835	1.094	0.951	1.15
E9AGW6	Uncharacterized protein [OS=Leishmania infantum]	1	1	3	1
A4I9E0	Uncharacterized protein [OS=Leishmania infantum]	1	1	1	1
A4HW39	Uncharacterized protein [OS=Leishmania infantum]	4	1	1	1
A4I4N0	Uncharacterized protein [OS=Leishmania infantum]	1	1	9	1	1.263	1.336	1.735	1.938	1.845	2.985	1.748	100	1.099	100	1.393	0.563	0.432	100
A4HT00	Uncharacterized protein [OS=Leishmania infantum]	3	1	2	1
A4HV55	Uncharacterized protein [OS=Leishmania infantum]	1	1	3	1
A4ICX7	putative DNA damage repair protein [OS=Leishmania infantum]	1	1	1	1	100	18.026	7.783	6.229	7.848	7.763	100	7.364	8.575	6.008	100	9.645	100	4.915
A4I628	Phosphoglycerate kinase [OS=Leishmania infantum]	2	1	3	1
A4IAF7	putative dynein heavy chain [OS=Leishmania infantum]	0	1	6	1
A4I4S2	Uncharacterized protein [OS=Leishmania infantum]	2	1	9	1
A4I0N7	Uncharacterized protein [OS=Leishmania infantum]	4	1	3	1
A4I384	Proteasome subunit beta type [OS=Leishmania infantum]	4	1	1	1
A4ID35	Uncharacterized protein [OS=Leishmania infantum]	6	1	10	1
A4I5Y7	putative kinesin [OS=Leishmania infantum]	1	1	39	1
A4I0S8	putative DNA polymerase theta (polymerase domain only) [OS=Leishmania infantum]	1	1	2	1
A4HVG4	Uncharacterized protein [OS=Leishmania infantum]	1	1	6	1
A4I8P2	Thiol-dependent reductase 1 [OS=Leishmania infantum]	1	1	1	1
A4I8L3	Uncharacterized protein [OS=Leishmania infantum]	2	1	1	1
A4IB75	Dynein light chain roadblock [OS=Leishmania infantum]	10	1	1	1
A4HS96	Uncharacterized protein [OS=Leishmania infantum]	0	1	7	1	0.01		0.01	0.01		0.01	0.01	0.699	0.01	0.01	0.01	0.01	0.01	0.545
A4I140	Mitogen-activated protein kinase [OS=Leishmania infantum]	2	1	2	1	1.181	1.087	0.895	0.785	0.01	0.813	0.969	1.092	1.174	1.026	0.01	1.12	0.01	0.983
E9AGX2	putative kinesin [OS=Leishmania infantum]	0	1	1	1
A4HUK6	Uncharacterized protein [OS=Leishmania infantum]	3	1	4	1
A4I826	Uncharacterized protein [OS=Leishmania infantum]	1	1	3	1
A4HRN4	putative proteasome regulatory non-ATPase subunit 6 [OS=Leishmania infantum]	2	1	2	1
A4ID94	Cullin-like protein [OS=Leishmania infantum]	1	1	4	1	100	2.694	100	100		100	0.01	1.195	1.072	0.993	0.518	0.118	0.01	0.313
A4IDU2	Uncharacterized protein [OS=Leishmania infantum]	0	1	2	1
A4HTE1	Uncharacterized protein [OS=Leishmania infantum]	1	1	3	1
A4IDD3	Clathrin heavy chain [OS=Leishmania infantum]	1	1	2	1
A4IBI0	Uncharacterized protein [OS=Leishmania infantum]	1	1	33	1	100	1.191	100	100	0.01	100	100	1.049	100	0.944	0.255	0.411	0.707	0.801
A4I615	Uncharacterized protein [OS=Leishmania infantum]	3	1	2	1
A4I4K7	Putative phosphatidylinositol 4-kinase alpha [OS=Leishmania infantum]	0	1	1	1
A4IBD5	Uncharacterized protein [OS=Leishmania infantum]	9	1	9	1
A4HY76	Methionine aminopeptidase [OS=Leishmania infantum]	2	1	8	1
A4HX57	putative U1 small nuclear ribonucleoprotein [OS=Leishmania infantum]	2	1	1	1	0.587	0.661	0.568	0.548	0.01	0.505	0.463	1.026	1.569	2.476	1.638	1.275	1.576	1.329
A4I2Y6	protein kinase-like protein [OS=Leishmania infantum]	0	1	5	1
A4I0G1	Uncharacterized protein [OS=Leishmania infantum]	2	1	2	1
A4I3Z4	Uncharacterized protein [OS=Leishmania infantum]	0	1	11	1
A4HZ06	Uncharacterized protein [OS=Leishmania infantum]	0	1	1	1
A4I609	putative ATP-dependent RNA helicase [OS=Leishmania infantum]	1	1	3	1	0.365		100			100			100	100		100	0.242	0.01
A4IA84	exosome subunit rrp6p homologue, putative [OS=Leishmania infantum]	2	1	5	1
A4I2B2	Uncharacterized protein [OS=Leishmania infantum]	0	1	2	1	2.331	2.135	2.494	100	100	100	2.259		1.2	100	100	100	100
A4I702	Uncharacterized protein [OS=Leishmania infantum]	2	1	1	1
A4I8I5	3-hydroxyisobutyryl-CoA hydrolase, mitochondrial [OS=Leishmania infantum]	6	1	1	1		0.404	0.665		0.01									0.01
A4I0L7	Uncharacterized protein [OS=Leishmania infantum]	2	1	1	1
A4I330	obg-like ATPase 1 [OS=Leishmania infantum]	2	1	3	1
A4HS37	Uncharacterized protein [OS=Leishmania infantum]	0	1	16	1
A4HUW9	Uncharacterized protein [OS=Leishmania infantum]	1	1	5	1
A4I7G4	Uncharacterized protein [OS=Leishmania infantum]	4	1	3	1
E9AGV4	putative mis-match repair protein [OS=Leishmania infantum]	1	1	5	1
A4I6B5	Uncharacterized protein [OS=Leishmania infantum]	3	1	1	1
A4I9S4	Uncharacterized protein [OS=Leishmania infantum]	1	1	13	1
A4I9Y2	putative ATP-dependent RNA helicase [OS=Leishmania infantum]	3	1	1	1
A4IE52	Uncharacterized protein [OS=Leishmania infantum]	2	1	1	1
A4HX02	Uncharacterized protein [OS=Leishmania infantum]	13	1	1	1
A4I3Q9	DNA repair protein-like protein [OS=Leishmania infantum]	1	1	1	1
A4I2G5	Uncharacterized protein [OS=Leishmania infantum]	0	1	4	1
A4I3Z8	Putative membrane-bound acid phosphatase [OS=Leishmania infantum]	3	1	1	1
A4HXF6	ysine decarboxylase-like protein [OS=Leishmania infantum]	7	1	5	1
A4IAK7	cell differentiation protein-like protein [OS=Leishmania infantum]	2	1	9	1
A4HRK3	Uncharacterized protein [OS=Leishmania infantum]	2	1	7	1
A4IBJ4	Putative ubiquitin-activating enzyme E1 [OS=Leishmania infantum]	1	1	2	1
A4I276	Uncharacterized protein [OS=Leishmania infantum]	1	1	1	1
A4HZ84	Uncharacterized protein [OS=Leishmania infantum]	1	1	2	1
A4IC10	Uncharacterized protein [OS=Leishmania infantum]	2	1	2	1
A4HY16	Uncharacterized protein [OS=Leishmania infantum]	1	1	2	1
A4I472	Uncharacterized protein [OS=Leishmania infantum]	2	1	3	1	1.159	0.706	0.518	0.01	0.01	0.646	0.01	100				0.01	0.01	0.01
A4IBC5	Uncharacterized protein [OS=Leishmania infantum]	1	1	1	1
E9AGB5	putative ornithine decarboxylase [OS=Leishmania infantum]	2	1	1	1	0.01	1.505	0.01	0.01	0.01	0.01	0.01
E9AGL9	Uncharacterized protein [OS=Leishmania infantum]	1	1	3	1
A4HU69	sulfurtransferase [OS=Leishmania infantum]	28	1	1	1
A4ICE9	Putative caltractin [OS=Leishmania infantum]	4	1	1	1
A4HRR2	putative mitochondrial carrier protein [OS=Leishmania infantum]	3	1	3	1
A4HXS5	Uncharacterized protein [OS=Leishmania infantum]	2	1	7	1	100	100	100	100	100	100	100		100			100	100	100
A4I0H2	Coronin [OS=Leishmania infantum]	3	1	1	1
A4HUV5	Uncharacterized protein [OS=Leishmania infantum]	1	1	9	1	0.01	0.235	0.14	0.071	0.049	0.01	0.073	0.287	0.572	0.2	0.279	0.166	0.118	0.176
A4HWN1	putative glutaminyl-tRNA synthetase [OS=Leishmania infantum]	1	1	2	1
B7SP15	cytosolic NADP-malic enzyme [OS=Leishmania infantum]	1	1	1	1	0.01	0.125	0.01	0.424	0.555	0.527	0.719	0.01	0.509	0.738	0.247	0.834	0.831	0.494
A4HWX5	Uncharacterized protein [OS=Leishmania infantum]	0	1	2	1	0.01	0.01	0.01	0.01	0.01	0.01	0.01	1.065	0.526	0.362	0.212	0.01	0.01	0.01
A4I1N2	Uncharacterized protein [OS=Leishmania infantum]	2	1	1	1
A4HYC9	putative proteasome regulatory non-ATP-ase subunit [OS=Leishmania infantum]	2	1	1	1
A4I934	Uncharacterized protein [OS=Leishmania infantum]	1	1	3	1		100					0.01	2.555	4.81	3.6	1.777	0.67	0.01	2.272
A4ICJ8	Uncharacterized protein [OS=Leishmania infantum]	2	1	10	1
A4HYA2	putative kinesin [OS=Leishmania infantum]	1	1	6	1
E9AG42	Uncharacterized protein [OS=Leishmania infantum]	0	1	1	1	0.652	0.547	0.711	0.519	0.658	0.526	0.308	0.869	0.383	0.619	0.771	0.673	0.64	0.624
A4IB38	Uncharacterized protein [OS=Leishmania infantum]	0	1	1	1	0.01	0.01	0.01	0.01	0.01	0.01	0.01	0.01	0.01	0.01	0.01	0.01	0.01	0.01
A4I3N1	Uncharacterized protein [OS=Leishmania infantum]	1	1	13	1
Q7K8Z6	Cathepsin L-like protease [OS=Leishmania infantum]	2	1	2	1
A4I973	Uncharacterized protein [OS=Leishmania infantum]	1	1	3	1	0.425	0.218	0.01	0.01	0.01	0.01	0.369	0.624	0.51	0.33	0.01	0.01	0.01	0.01
A4IBV8	putative Bardet-Biedl syndrome 1 protein homolog (BBS1-like protein 1) [OS=Leishmania infantum]	3	1	4	1
A4HRI7	Hsp70-like protein [OS=Leishmania infantum]	1	1	6	1
A4I8R9	Uncharacterized protein [OS=Leishmania infantum]	3	1	2	1
A4HT52	Uncharacterized protein [OS=Leishmania infantum]	2	1	3	1
A4HWS5	Uncharacterized protein [OS=Leishmania infantum]	2	1	13	1
A4HZE8	Uncharacterized protein [OS=Leishmania infantum]	1	1	14	1
A4I8Q4	Putative serine peptidase [OS=Leishmania infantum]	2	1	8	1
A4HSE3	putative nucleolar RNA helicase II [OS=Leishmania infantum]	1	1	16	1
A4HWR6	Uncharacterized protein [OS=Leishmania infantum]	0	1	5	1
A4IE02	Uncharacterized protein [OS=Leishmania infantum]	0	1	2	1
A4HX06	Uncharacterized protein [OS=Leishmania infantum]	1	1	5	1
A4I045	Uncharacterized protein [OS=Leishmania infantum]	2	1	1	1
A4I0T5	Uncharacterized protein [OS=Leishmania infantum]	1	1	31	1	1.186	0.873	1.032	0.87	0.878	0.855	0.892	1.985	2.291	2.225	2.516	2.609	2.192	2.56
A4HVJ6	Uncharacterized protein [OS=Leishmania infantum]	1	1	1	1
A4HWI1	Uncharacterized protein [OS=Leishmania infantum]	1	1	1	1
E9AHY6	Uncharacterized protein [OS=Leishmania infantum]	0	1	1	1
A4IBI4	Uncharacterized protein [OS=Leishmania infantum]	1	1	6	1
A4HTC0	Uncharacterized protein [OS=Leishmania infantum]	1	1	1	1	0.288	0.24	0.12	0.01	0.01	0.624	0.01	0.01	0.27	0.01	0.01	0.01	0.321	0.175
A4I2C3	putative mitotubule-associated protein Gb4 [OS=Leishmania infantum]	2	1	1	1
A4IDB8	Uncharacterized protein [OS=Leishmania infantum]	1	1	1	1
A4I6F5	Uncharacterized protein [OS=Leishmania infantum]	3	1	4	1
A4HY37	Gamma-glutamylcysteine synthetase [OS=Leishmania infantum]	1	1	1	1	0.461	0.38	0.29	0.25	0.381	0.273	0.01	0.952	0.38	0.329	0.32	0.271	0.01	0.01
A4HUS3	Uncharacterized protein [OS=Leishmania infantum]	2	1	3	1
A4I9D0	Uncharacterized protein [OS=Leishmania infantum]	0	1	3	1	0.01	0.793	0.895	0.708	0.01	0.01	0.01	100	0.436	0.01		0.01
A4I0C9	Uncharacterized protein [OS=Leishmania infantum]	1	1	1	1
A4I816	putative 1-acyl-sn-glycerol-3-phosphateacyltransferase-lik e protein [OS=Leishmania infantum]	4	1	1	1
A4I6M1	Uncharacterized protein [OS=Leishmania infantum]	1	1	3	1
A4HSB4	putative fructose-1,6-bisphosphatase, cytosolic [OS=Leishmania infantum]	2	1	1	1
A4IDF9	Uncharacterized protein [OS=Leishmania infantum]	1	1	39	1
A4HZD8	Uncharacterized protein [OS=Leishmania infantum]	2	1	1	1
A4I655	Uncharacterized protein [OS=Leishmania infantum]	2	1	40	1
A4I3Q5	DNA topoisomerase [OS=Leishmania infantum]	2	1	4	1
A4HXM8	Diphosphomevalonate decarboxylase [OS=Leishmania infantum]	2	1	1	1
A4I8Y6	Uncharacterized protein [OS=Leishmania infantum]	2	1	5	1
A4HTH4	Uncharacterized protein [OS=Leishmania infantum]	1	1	3	1	0.01	0.01	0.01	0.01	0.01	0.01	0.01	0.01	0.21	0.5	0.329	0.383	0.369	0.169
A4I005	i/6 autoantigen-like protein [OS=Leishmania infantum]	4	1	3	1
A4IB08	oligosaccharyl transferase-like protein [OS=Leishmania infantum]	1	1	10	1
A4I2L2	Uncharacterized protein [OS=Leishmania infantum]	1	1	5	1
A4HYB4	peptidylprolyl isomerase [OS=Leishmania infantum]	3	1	1	1
A4HUI2	Uncharacterized protein [OS=Leishmania infantum]	2	1	1	1
A4HWQ6	Uncharacterized protein [OS=Leishmania infantum]	2	1	9	1
A4I5J1	Uncharacterized protein [OS=Leishmania infantum]	1	1	10	1
A4HVM6	putative AMP deaminase [OS=Leishmania infantum]	1	1	1	1
A4HTE7	Uncharacterized protein [OS=Leishmania infantum]	1	1	6	1
A4HXZ7	Uncharacterized protein [OS=Leishmania infantum]	2	1	2	1
A4HTY5	Palmitoyltransferase [OS=Leishmania infantum]	1	1	4	1
A4I4I8	putative carnitine/choline acetyltransferase [OS=Leishmania infantum]	3	1	2	1	0.01	0.01	0.596	0.01	0.01		1.572	100	100	100			1.538	0.776
A4I560	Uncharacterized protein [OS=Leishmania infantum]	1	1	3	1	1.082	0.45	100	0.95	1.147	1.129	0.554	0.744	0.01	0.01	0.394	0.35	1.383	0.373
E9AGA7	Uncharacterized protein [OS=Leishmania infantum]	1	1	4	1	0.181	0.051	0.01	0.089	0.05	0.103	0.01	0.992	0.927	0.75	0.175	0.177	0.054	0.161
A4I7H7	Uncharacterized protein [OS=Leishmania infantum]	1	1	6	1
E9AG49	putative arginine N-methyltransferase [OS=Leishmania infantum]	2	1	3	1
A4ID28	mitogen activated kinase-like protein [OS=Leishmania infantum]	1	1	26	1
A4IB03	Uncharacterized protein [OS=Leishmania infantum]	1	1	1	1
A4I5I2	Uncharacterized protein [OS=Leishmania infantum]	1	1	3	1
A4IBB7	Uncharacterized protein [OS=Leishmania infantum]	0	1	1	1
A4I773	Uncharacterized protein [OS=Leishmania infantum]	1	1	1	1
A4IA98	Uncharacterized protein [OS=Leishmania infantum]	3	1	3	1
A4I5F8	Uncharacterized protein [OS=Leishmania infantum]	1	1	4	1
E9AHQ2	Succinyl-CoA:3-ketoacid-coenzyme A transferase [OS=Leishmania infantum]	2	1	1	1	0.406	0.303	0.332	0.347	0.454	0.4	0.523	0.399	0.663	0.397	0.715	0.369	0.36	0.01
A4ICS8	Elongation factor G, mitochondrial [OS=Leishmania infantum]	1	1	2	1
A4I3Y2	Putative eukaryotic translation initiation factor [OS=Leishmania infantum]	2	1	1	1	1.021	100	0.01			0.01		0.696	0.01	0.01	100		0.01	0.01
A4IDH9	Uncharacterized protein [OS=Leishmania infantum]	2	1	5	1
A4IDX1	Uncharacterized protein [OS=Leishmania infantum]	6	1	1	1
A4I271	Uncharacterized protein [OS=Leishmania infantum]	0	1	2	1
A4HZ91	Uncharacterized protein [OS=Leishmania infantum]	1	1	2	1
A4I9S3	Uncharacterized protein [OS=Leishmania infantum]	0	1	1	1
A4I9G7	ABC transporter family-like protein [OS=Leishmania infantum]	1	1	10	1
A4IA42	Uncharacterized protein [OS=Leishmania infantum]	1	1	3	1
A4HZX6	Uncharacterized protein [OS=Leishmania infantum]	1	1	5	1		0.398	7.782	2.341	6.203	6.217	0.318	0.01	100	1.019	0.726	0.738	0.01	0.845
A4I9F1	Uncharacterized protein [OS=Leishmania infantum]	1	1	2	1	0.01	0.01	0.01	0.01	0.01	0.01	0.01	0.01	0.01	0.01	0.01	0.01	0.01	0.01

## Sheet: LdiMF+MF
Accession	Description	Coverage [%]	# Peptides	# PSMs	# Unique Peptides	Abundance Ratio: (Light, 37C) / (HEAVY (CTL), 37C)	Abundance Ratio: (Light, 45C) / (HEAVY (CTL), 45C)	Abundance Ratio: (Light, 50C) / (HEAVY (CTL), 50C)	Abundance Ratio: (Light, 55C) / (HEAVY (CTL), 55C)	Abundance Ratio: (Light, 60C) / (HEAVY (CTL), 60C)	Abundance Ratio: (Light, 65C) / (HEAVY (CTL), 65C)	Abundance Ratio: (Light, 70C) / (HEAVY (CTL), 70C)	Abundance Ratio: (Light, 37C D) / (HEAVY (CTL), 37C D)	Abundance Ratio: (Light, 45C D) / (HEAVY (CTL), 45C D)	Abundance Ratio: (Light, 50C D) / (HEAVY (CTL), 50C D)	Abundance Ratio: (Light, 55C D) / (HEAVY (CTL), 55C D)	Abundance Ratio: (Light, 60C D) / (HEAVY (CTL), 60C D)	Abundance Ratio: (Light, 65C D) / (HEAVY (CTL), 65C D)	Abundance Ratio: (Light, 70C D) / (HEAVY (CTL), 70C D)
A4I412	Putative heat-shock protein hsp70 [OS=Leishmania infantum]	58	30	2235	6	0.854	0.331	0.099	0.075	0.046	0.103	0.061	0.834	0.223	0.142	0.105	0.066	0.058	0.063
E9AHM9	heat shock protein 83-1 [OS=Leishmania infantum]	46	29	2102	29	0.347	0.213	0.135	0.072	0.065	0.043	0.038	0.286	0.185	0.133	0.077	0.042	0.034	0.017
A4ICW8	Elongation factor 2 [OS=Leishmania infantum]	56	34	1396	34	0.337	0.224	0.241	0.062	0.189	0.214	0.218	0.276	0.172	0.169	0.079	0.065	0.083	0.273
A4HX73	elongation factor 1-alpha [OS=Leishmania infantum]	58	21	2948	5	0.337	0.271	0.14	0.087	0.07	0.022	0.022	0.273	0.159	0.116	0.082	0.044	0.029	0.01
Q25292	heat-shock protein [OS=Leishmania infantum]	50	25	1823	1
A4I1G1	ATP synthase subunit beta [OS=Leishmania infantum]	47	17	1123	17	0.375	0.337	0.16	0.017	0.041	0.047	0.05	0.365	0.318	0.277	0.067	0.038	0.015	0.025
A0A0K0TMW0	elongation factor 1-alpha [OS=Leishmania infantum]	51	18	2349	2
A4I5T0	Putative heat shock 70-related protein 1, mitochondrial [OS=Leishmania infantum]	39	21	2051	20	0.506	0.506	0.329	0.226	0.148	0.139	0.201	0.533	0.421	0.352	0.328	0.216	0.253	0.176
Q6LA77	Gp63 [OS=Leishmania infantum]	24	13	938	13	0.621	0.745	0.548	0.271	0.194	0.077	0.075	0.774	0.531	0.534	0.365	0.13	0.088	0.02
A4HW62	Enolase [OS=Leishmania infantum]	48	16	853	16	0.454	0.258	0.207	0.091	0.056	0.074	0.067	0.652	0.199	0.133	0.088	0.067	0.097	0.073
A4IDH5	Chaperonin HSP60, mitochondrial [OS=Leishmania infantum]	44	20	857	11	0.243	0.139	0.103	0.071	0.058	0.138	0.209	0.298	0.125	0.09	0.082	0.079	0.137	0.215
A4ICK8	fructose-bisphosphate aldolase [OS=Leishmania infantum]	56	15	854	15	0.455	0.33	0.109	0.119	0.082	0.091	0.106	0.459	0.246	0.134	0.121	0.083	0.065	0.073
A4ID05	Adenosylhomocysteinase [OS=Leishmania infantum]	38	13	724	13	0.467	0.468	0.132	0.025	0.015	0.01	0.01	0.452	0.393	0.183	0.037	0.01	0.01	0.011
A4I7K4	putative ATP-dependent RNA helicase [OS=Leishmania infantum]	37	21	1232	21	0.288	0.151	0.117	0.084	0.099	0.068	0.074	0.238	0.156	0.099	0.102	0.053	0.048	0.045
E9AGQ5	Putative heat shock protein [OS=Leishmania infantum]	42	27	673	27	0.464	0.447	0.215	0.195	0.132	0.216	0.179	0.412	0.401	0.204	0.132	0.119	0.044	0.107
A4HXS6	aconitate hydratase [OS=Leishmania infantum]	31	23	591	23	0.798	0.795	0.541	0.341	0.437	0.41	0.321	0.883	0.808	0.455	0.461	0.37	0.369	0.398
Q9GP00	Nucleoside diphosphate kinase [OS=Leishmania infantum]	84	10	1086	10	0.415	0.375	0.354	0.251	0.264	0.289	0.233	0.407	0.344	0.389	0.326	0.264	0.256	0.044
E9AHC1	putative cysteine peptidase, Clan CA, family C2 [OS=Leishmania infantum]	5	19	713	18	0.314	0.348	0.22	0.141	0.177	0.224	0.225	0.421	0.367	0.311	0.151	0.154	0.25	0.263
A4IDH4	Chaperonin HSP60, mitochondrial [OS=Leishmania infantum]	38	18	625	9	1.462	1.096	0.839	0.719	1.012	0.818	1.208	1.767	0.884	1.041	0.755	0.946	1.001	1.059
A4HU13	Putative calmodulin [OS=Leishmania infantum]	59	10	698	10	0.654	0.709	0.579	0.503	0.473	0.529	0.503	0.733	0.616	0.644	0.506	0.484	0.54	0.605
A4HSH2	ATPase alpha subunit [OS=Leishmania infantum]	26	14	844	14	0.263	0.268	0.159	0.065	0.05	0.035	0.056	0.293	0.191	0.204	0.083	0.056	0.039	0.035
E9AGK7	tubulin alpha chain [OS=Leishmania infantum]	38	14	653	14	0.338	0.363	0.27	0.259	0.269	0.259	0.19	0.44	0.347	0.264	0.231	0.227	0.249	0.211
A0A0S2UQ61	Activated protein kinase C receptor [OS=Leishmania infantum]	43	10	513	10	0.214	0.124	0.076	0.043	0.03	0.037	0.048	0.256	0.103	0.064	0.037	0.021	0.018	0.018
A4I3J9	Putative glucose-regulated protein 78 [OS=Leishmania infantum]	34	21	544	21	0.353	0.275	0.187	0.156	0.1	0.119	0.094	0.417	0.239	0.19	0.15	0.138	0.127	0.095
A4IBK1	putative ATP-dependent RNA helicase [OS=Leishmania infantum]	32	22	471	22	0.525	0.281	0.273	0.287	0.266	0.274	0.385	0.716	0.285	0.234	0.217	0.271	0.363	0.27
A4HVE5	Putative carboxypeptidase [OS=Leishmania infantum]	34	15	510	15	0.531	0.621	0.424	0.29	0.242	0.221	0.289	0.521	0.518	0.523	0.352	0.321	0.239	0.32
E9AHI5	putative ribosomal protein L1a [OS=Leishmania infantum]	47	14	681	14	0.175	0.137	0.066	0.055	0.045	0.031	0.043	0.227	0.097	0.071	0.052	0.039	0.023	0.052
A4I5X6	glyceraldehyde-3-phosphate dehydrogenase [OS=Leishmania infantum]	46	16	654	15	0.262	0.141	0.095	0.063	0.051	0.036	0.067	0.257	0.17	0.109	0.07	0.039	0.04	0.042
A4HZB2	phosphotransferase [OS=Leishmania infantum]	35	11	313	11	0.321	0.269	0.086	0.022	0.054	0.037	0.086	0.2	0.123	0.14	0.047	0.037	0.033	0.061
A4HTR0	tubulin beta chain [OS=Leishmania infantum]	35	14	584	1
A4HWJ9	NAD-specific glutamate dehydrogenase [OS=Leishmania infantum]	24	23	663	23	0.37	0.295	0.246	0.206	0.114	0.128	0.088	0.457	0.321	0.167	0.172	0.104	0.083	0.111
A4I8U5	tubulin beta chain [OS=Leishmania infantum]	42	15	574	2	100	2.537	1.038	100	1.476	1.024	100	100	100	100	100		100	100
A4HWK2	tryparedoxin peroxidase [OS=Leishmania infantum]	49	9	743	1	0.526	0.433	0.27	0.431	0.212	0.193	0.23	0.544	0.351	0.394	0.319	0.365	0.301	0.31
Q95NF5	Cytosolic peroxiredoxin [OS=Leishmania infantum]	49	9	727	1	0.804	0.485	0.23	0.181	0.119	0.1	0.086	1.461	0.267	0.18	0.166	0.069	0.072	0.01
A4I2Y7	glycosomal phosphoenolpyruvate carboxykinase, putative [OS=Leishmania infantum]	36	18	756	18	0.314	0.321	0.162	0.206	0.093	0.115	0.082	0.229	0.178	0.139	0.186	0.18	0.085	0.115
A4IDB2	putative translation elongation factor 1-beta [OS=Leishmania infantum]	63	10	349	5	0.491	0.315	0.238	0.094	0.241	0.114	0.166	0.657	0.326	0.117	0.223	0.195	0.189	0.188
A4IAQ1	pyruvate kinase [OS=Leishmania infantum]	32	12	365	12	0.438	0.618	0.245	0.133	0.079	0.108	0.084	0.481	0.472	0.458	0.129	0.105	0.133	0.045
A4I8D8	Putative ribosomal protein L3 [OS=Leishmania infantum]	30	11	719	11	0.235	0.138	0.106	0.173	0.126	0.156	0.147	0.136	0.202	0.179	0.123	0.128	0.138	0.121
A4I8F6	Dihydrolipoyl dehydrogenase [OS=Leishmania infantum]	29	9	496	9	0.472	0.826	0.676	0.307	0.39	0.481	0.392	1.058	0.509	0.678	0.569	0.371	0.488	0.589
A4I9P1	Elongation factor 1-beta [OS=Leishmania infantum]	52	10	581	5	0.077	0.03	0.03	0.01	0.01	0.097	0.023	0.526	1.912	0.01	0.139	0.077	1.27	0.01
A4I253	heat shock protein 70-related protein [OS=Leishmania infantum]	29	15	319	14	0.434	0.425	0.255	0.064	0.121	0.17	0.139	0.875	0.43	0.384	0.101	0.05	0.226	0.088
A4HVI6	40S ribosomal protein S12 [OS=Leishmania infantum]	56	7	482	7	0.142	0.062	0.062	0.075	0.066	0.077	0.056	0.113	0.055	0.073	0.139	0.121	0.157	0.091
Q9BHZ6	Elongation factor-1 gamma [OS=Leishmania infantum]	36	12	526	12	0.314	0.239	0.087	0.084	0.065	0.036	0.038	0.325	0.708	0.484	0.159	0.069	0.053	0.048
A4I120	Uncharacterized protein [OS=Leishmania infantum]	32	15	516	15	0.783	0.735	0.371	0.281	0.272	0.194	0.206	0.87	0.673	0.288	0.341	0.271	0.299	0.15
A4I6Z4	Prostaglandin f2-alpha synthase/D-arabinose dehydrogenase [OS=Leishmania infantum]	57	14	511	14	0.369	0.164	0.108	0.054	0.077	0.06	0.039	0.358	0.128	0.061	0.083	0.039	0.026	0.036
A4I4W0	putative 60S ribosomal protein L13 [OS=Leishmania infantum]	37	7	643	7	0.294	0.204	0.107	0.105	0.087	0.087	0.085	0.285	0.19	0.117	0.115	0.057	0.072	0.067
A0A0S1RSH3	Heat shock protein 70 [OS=Leishmania infantum]	52	8	685	1
A4HTP4	stress-induced protein sti1 [OS=Leishmania infantum]	36	20	391	20	0.32	0.151	0.168	0.096	0.113	0.061	0.079	0.582	0.223	0.184	0.189	0.075	0.071	0.093
A4ICD5	Protein disulfide-isomerase [OS=Leishmania infantum]	38	15	403	15	1.038	0.539	0.44	0.276	0.319	0.336	0.309	0.691	0.689	0.324	0.385	0.456	0.11	0.28
A4I1Z4	Putative 10 kDa heat shock protein [OS=Leishmania infantum]	76	6	493	6	0.431	0.162	0.071	0.044	0.035	0.034	0.034	0.552	0.133	0.079	0.068	0.036	0.031	0.03
Q9N9V6	eukaryotic translation initiation factor 5A [OS=Leishmania infantum]	61	7	401	7	1.003	0.235	0.071	0.039	0.077	0.192	0.215	0.486	0.209	0.058	0.112	0.149	0.177	0.038
A4I2S6	Putative T-complex protein 1, beta subunit [OS=Leishmania infantum]	33	15	386	15	0.251	0.182	0.138	0.093	0.111	0.083	0.125	0.329	0.262	0.116	0.131	0.116	0.102	0.096
A4HX65	Uncharacterized protein [OS=Leishmania infantum]	25	16	336	16	0.323	0.323	0.404	0.149	0.096	0.143	0.245	0.309	0.246	0.269	0.152	0.17	0.188	0.186
A4I600	Putative 60S acidic ribosomal protein P2 [OS=Leishmania infantum]	80	6	471	6	0.409	0.443	0.496	0.314	0.265	0.299	0.425	0.441	0.39	0.479	0.377	0.179	0.335	0.316
A4HRG4	40S ribosomal protein S7 [OS=Leishmania infantum]	45	9	373	9	0.528	0.401	0.183	0.168	0.05	0.118	0.125	0.282	0.209	0.41	0.186	0.063	0.099	0.071
A4HT78	putative 60S ribosomal protein L7a [OS=Leishmania infantum]	28	7	438	7	0.247	0.137	0.073	0.022	0.035	0.036	0.033	0.208	0.147	0.107	0.055	0.063	0.042	0.046
A4IBL4	Putative cystathione gamma lyase [OS=Leishmania infantum]	32	9	344	9	0.288	0.193	0.13	0.064	0.057	0.119	0.055	0.257	0.059	0.354	0.053	0.034	0.105	0.052
A4IA34	Uncharacterized protein [OS=Leishmania infantum]	46	7	614	7	0.398	0.266	0.115	0.092	0.022	0.01	0.01	0.276	0.297	0.115	0.056	0.021	0.01	0.01
A4HV09	pyruvate, phosphate dikinase [OS=Leishmania infantum]	29	20	240	20	0.741	1.3	0.823	0.726	0.866	0.354	0.913	0.789	0.251	0.34	0.81	0.205	0.822	0.694
A4ID83	Succinate--CoA ligase [ADP-forming] subunit beta, mitochondrial [OS=Leishmania infantum]	34	11	413	11	0.505	0.231	0.152	0.051	0.045	0.022	0.067	0.439	0.231	0.074	0.141	0.077	0.062	0.051
E9AHK3	S-adenosylmethionine synthase [OS=Leishmania infantum]	35	13	380	13	0.715	0.582	0.28	0.125	0.082	0.149	0.137	0.494	0.378	0.189	0.164	0.141	0.087	0.127
E9AHX6	Putative polyubiquitin [OS=Leishmania infantum]	71	6	948	5	0.366	0.288	0.256	0.149	0.163	0.183	0.163	0.292	0.284	0.37	0.209	0.192	0.253	0.265
E9AHZ7	2,3-bisphosphoglycerate-independent phosphoglycerate mutase [OS=Leishmania infantum]	25	12	211	12	0.248	0.388	0.192	0.153	0.149	0.121	0.093	0.276	0.212	0.218	0.252	0.17	0.055	0.177
A4I0C2	acetyl-coenzyme A synthetase [OS=Leishmania infantum]	27	14	205	14	0.893	0.419	0.282	0.158	0.152	0.153	0.159	0.878	0.339	0.309	0.284	0.195	0.14	0.146
A4HXT8	putative 60S ribosomal protein L10A [OS=Leishmania infantum]	42	7	296	7	0.312	0.263	0.144	0.133	0.131	0.135	0.143	0.258	0.224	0.305	0.2	0.133	0.097	0.114
A4HWJ3	Putative 40S ribosomal protein S3 [OS=Leishmania infantum]	44	10	430	10	0.697	0.538	0.154	0.118	0.091	0.106	0.01	0.604	0.359	0.15	0.173	0.198	0.063	0.101
A4I1D2	peptidyl-prolyl cis-trans isomerase [OS=Leishmania infantum]	47	8	690	7	0.973	0.145	0.051	0.032	0.039	0.046	0.049	0.577	0.187	0.064	0.079	0.073	0.058	0.04
A4HZI4	40S RIBOSOMAL PROTEIN S6 [OS=Leishmania infantum]	35	8	508	8	0.279	0.134	0.13	0.071	0.042	0.019	0.053	0.227	0.108	0.088	0.057	0.022	0.091	0.088
A4HRT1	putative delta-1-pyrroline-5-carboxylate dehydrogenase [OS=Leishmania infantum]	28	14	247	14	0.7	0.232	0.16	0.11	0.081	0.075	0.141	0.821	0.23	0.113	0.089	0.103	0.084	0.088
A4HVQ1	Putative 40s ribosomal protein s4 [OS=Leishmania infantum]	24	12	437	12	0.289	0.213	0.179	0.094	0.055	0.049	0.062	0.227	0.159	0.108	0.109	0.053	0.052	0.033
A4I7Z7	superoxide dismutase [OS=Leishmania infantum]	42	5	244	5	0.56	0.639	0.438	0.297	0.295	0.04	0.022	0.648	0.439	0.634	0.403	0.279	0.04	0.029
A4I2U1	60S acidic ribosomal protein P0 [OS=Leishmania infantum]	37	9	298	9	0.17	0.107	0.115	0.077	0.048	0.062	0.054	0.303	0.17	0.104	0.055	0.079	0.061	0.076
A4I708	Putative 3,2-trans-enoyl-CoA isomerase, mitochondrial [OS=Leishmania infantum]	23	6	285	6	0.094	0.257	0.131	0.036	0.077	0.068	0.086	0.146	0.097	0.048	0.112	0.114	0.174	0.152
E9AGX3	putative 60S ribosomal protein L9 [OS=Leishmania infantum]	43	8	262	8	0.312	0.253	0.136	0.198	0.197	0.166	0.38	0.279	0.206	0.119	0.11	0.252	0.176	0.068
A4HVW1	Uncharacterized protein [OS=Leishmania infantum]	42	7	278	7	0.266	0.237	0.182	0.154	0.095	0.115	0.135	0.339	0.139	0.14	0.197	0.07	0.118	0.087
A4I6P8	Putative vacuolar-type proton translocating pyrophosphatase 1 [OS=Leishmania infantum]	15	10	341	10	0.905	0.581	0.67	0.898	0.678	0.837	0.911	1.007	1.338	1.156	1.284	1.691	1.323	0.818
A4I9I3	malate dehydrogenase [OS=Leishmania infantum]	44	9	231	5	0.725	0.256	0.174	0.248	0.171	0.087	0.279	0.673	0.254	0.148	0.12	0.097	0.144	0.145
A2CIA0	isocitrate dehydrogenase [NADP] [OS=Leishmania infantum]	32	13	317	13	0.245	0.206	0.055	0.034	0.044	0.156	0.033	0.195	0.179	0.088	0.044	0.053	0.01	0.038
A4I218	Putative 40s ribosomal protein s16 [OS=Leishmania infantum]	48	8	432	8	0.161	0.069	0.048	0.019	0.023	0.012	0.021	0.19	0.108	0.084	0.05	0.03	0.021	0.035
A4HT92	putative 40S ribosomal protein S9 [OS=Leishmania infantum]	36	8	540	8	0.309	0.262	0.102	0.034	0.07	0.025	0.028	0.504	0.224	0.168	0.048	0.026	0.017	0.033
A4IBR8	putative 60S ribosomal protein L23 [OS=Leishmania infantum]	56	7	316	7	0.557	0.291	0.252	0.162	0.101	0.07	0.092	0.414	0.27	0.14	0.161	0.132	0.143	0.099
A4IB88	Putative 60S ribosomal protein L5 [OS=Leishmania infantum]	28	8	310	8	0.449	0.268	0.247	0.206	0.126	0.121	0.195	0.371	0.298	0.272	0.207	0.151	0.108	0.037
A4I2T3	Uncharacterized protein [OS=Leishmania infantum]	28	15	216	15	0.514	0.341	0.226	0.208	0.142	0.273	0.417	0.373	0.237	0.218	0.175	0.392	0.29	0.193
A4ICP1	putative 40S ribosomal protein S18 [OS=Leishmania infantum]	34	6	448	6	0.238	0.159	0.101	0.074	0.046	0.029	0.061	0.242	0.127	0.104	0.078	0.038	0.026	0.041
E9AHQ7	Putative heat shock protein [OS=Leishmania infantum]	21	12	167	12	0.617	0.561	1.177	0.215	0.425	0.818	0.125	0.93	0.246	0.447	0.095	3.05	1.816	0.831
A4I993	Putative carboxypeptidase [OS=Leishmania infantum]	27	12	147	12	0.41	0.491	0.306	0.085	0.236	0.117	0.297	0.674	0.394	0.368	0.136	0.045	0.046	0.29
A4I0Y8	Putative IgE-dependent histamine-releasing factor [OS=Leishmania infantum]	53	6	285	6	0.073	0.35	0.198	0.037	0.494	0.03	0.112	0.328	0.071	0.201	0.291	0.067	0.01	0.07
A4I6N1	biotin/lipoate protein ligase-like protein [OS=Leishmania infantum]	28	6	203	6	0.363	0.62	0.268	0.717	0.368	0.353	0.412	0.631	0.311	0.406	0.303	0.155	0.206	0.636
A4HTP3	Uncharacterized protein [OS=Leishmania infantum]	39	12	172	12	0.207	0.01	0.01	0.01	0.01	0.01	0.01	0.035	0.01	0.01	0.01	0.01	0.01	0.01
A4I3W2	Eukaryotic translation initiation factor 3 subunit E [OS=Leishmania infantum]	29	10	147	10	0.384	0.303	0.464	0.516	0.01	0.138	0.112	0.443	0.686	0.487	0.563	0.157	0.181	0.287
A4HW29	Putative calpain-like cysteine peptidase [OS=Leishmania infantum]	46	5	589	5	0.566	0.471	0.226	0.163	0.146	0.2	0.265	0.622	0.35	0.24	0.308	0.192	0.201	0.186
A4IBV3	Polyadenylate-binding protein [OS=Leishmania infantum]	21	14	325	14	0.353	0.132	0.097	0.053	0.052	0.286	0.128	0.766	0.336	0.12	0.117	0.104	0.056	0.097
E9AGM1	60S acidic ribosomal protein P2 [OS=Leishmania infantum]	67	4	173	4	0.102	0.103	0.097	0.082	0.097	0.094	0.113	0.198	0.126	0.129	0.116	0.112	0.096	0.095
A4I0S4	Triosephosphate isomerase [OS=Leishmania infantum]	45	9	226	9	7.926	8.86	6.567	5.759	8.908	9.453	8.229	3.039	6.818	4.44	4.358	7.075	7.744	8.84
Q9N9V3	Putative ribosomal protein L10 [OS=Leishmania infantum]	37	7	358	7	0.451	0.328	0.284	0.21	0.064	0.057	0.015	0.572	0.31	0.503	0.26	0.14	0.147	0.073
A4I1F4	Aldehyde dehydrogenase, mitochondrial [OS=Leishmania infantum]	23	10	187	10	0.368	0.4	0.202	0.104	0.083	0.202	0.236	0.55	0.28	0.269	0.19	0.036	0.064	0.111
Q6RYT3	tryparedoxin [OS=Leishmania infantum]	32	4	335	4	0.532	0.473	0.273	0.171	0.22	0.146	0.173	0.312	0.301	0.215	0.145	0.044	0.095	0.047
A4HUU6	putative 14-3-3 protein [OS=Leishmania infantum]	43	8	173	8	0.909	0.39	0.269	0.29	0.105	0.113	0.185	0.647	0.597	0.193	0.131	0.144	0.239	0.119
A4I8F2	putative chaperonin alpha subunit [OS=Leishmania infantum]	23	11	225	11	0.623	0.552	0.749	0.81	0.841	0.608	0.997	0.666	0.846	0.778	0.512	0.712	0.748	0.722
A4HU29	putative eukaryotic translation initiation factor 2 subunit [OS=Leishmania infantum]	30	10	94	10	0.544	0.304	0.167	0.255	0.108	0.198	0.136	0.476	0.01	0.01	0.204	0.01	0.01	0.072
A4HZ53	putative la RNA binding protein [OS=Leishmania infantum]	39	13	171	13	0.497	0.471	0.244	0.166	0.205	0.16	0.169	0.451	0.337	0.279	0.253	0.177	0.149	0.137
A4I058	putative endoribonuclease L-PSP (pb5) [OS=Leishmania infantum]	22	3	272	3	0.791	0.606	0.539	0.918	0.381	0.366	0.222	0.647	0.585	0.655	0.607	0.394	0.133	0.248
A4HZ42	Uncharacterized protein [OS=Leishmania infantum]	28	9	176	9	0.254	0.207	0.15	0.167	0.176	0.349	0.555	0.297	0.162	0.32	0.333	0.279	0.251	0.293
E9AHW1	putative RNA-binding protein [OS=Leishmania infantum]	35	9	319	9	0.258	0.177	0.08	0.157	0.095	0.039	0.036	0.193	0.143	0.096	0.123	0.045	0.054	0.066
A4I0F1	Uncharacterized protein [OS=Leishmania infantum]	56	6	219	6	0.714	0.708	0.525	0.403	0.39	0.486	0.509	0.873	0.491	0.665	0.364	0.51	0.59	0.493
E9AGQ7	Histone H2B [OS=Leishmania infantum]	46	5	457	3	0.136	0.135	0.104	0.085	0.119	0.119	0.07	0.32	0.2	0.07	0.108	0.14	0.086	0.073
A4I7P2	Putative RNA binding protein [OS=Leishmania infantum]	33	6	186	6	0.384	0.235	0.136	0.056	0.032	0.033	0.02	0.403	0.225	0.119	0.064	0.033	0.01	0.019
E9AGQ8	40S ribosomal protein S2 [OS=Leishmania infantum]	41	9	463	9	0.392	0.413	0.262	0.124	0.151	0.068	0.077	0.485	0.308	0.226	0.083	0.082	0.071	0.062
A4IB24	Putative ubiquitin-conjugating enzyme e2 [OS=Leishmania infantum]	45	5	146	5	0.422	0.558	0.01	0.512	0.01	0.245	0.26	0.53	0.395	0.01	0.414	0.334	0.213	0.229
A4I1L9	Pyruvate dehydrogenase E1 component subunit beta [OS=Leishmania infantum]	23	7	149	7	0.344	0.121	0.76	0.313	0.136	0.526	0.092	0.864	0.859	0.869	0.516	0.284	0.596	0.552
A4HWD9	Putative 60S acidic ribosomal protein [OS=Leishmania infantum]	53	3	137	3	0.102	0.01	0.01	0.01	0.01	0.01	0.01	0.114	0.01	0.01	0.107	0.01	0.01	0.01
A0A142BXU6	glucose-6-phosphate isomerase [OS=Leishmania infantum]	15	8	215	8	0.258	0.516	0.144	0.212	0.237	0.191	0.18	0.202	0.373	0.059	0.208	0.038	0.043	0.232
E9AHE8	Putative small GTP-binding protein Rab1 [OS=Leishmania infantum]	47	9	167	8	0.284	0.227	0.098	0.09	0.064	0.055	0.063	0.387	0.069	0.085	0.115	0.104	0.04	0.037
A4HT18	coproporphyrinogen III oxidase [OS=Leishmania infantum]	25	6	154	6	0.255	0.556	1.524	0.434	0.388	0.25	0.01	0.098	0.234	0.094	3.119	0.463	0.333	0.165
A4ICN5	Putative 40s ribosomal protein S10 [OS=Leishmania infantum]	34	4	271	4	0.217	0.144	0.074	0.042	0.034	0.037	0.017	0.272	0.103	0.055	0.049	0.023	0.019	0.018
A4I3X4	Putative vacuolar ATP synthase subunit b [OS=Leishmania infantum]	28	9	134	9	0.966	0.7	0.755	1.416	1.292	0.623	1.569	0.262	0.468	0.317	0.614	0.663	0.578	0.43
A4HSP6	Uncharacterized protein [OS=Leishmania infantum]	16	10	91	10	0.405	0.476	0.405	0.324	0.23	0.471	0.372	0.82	0.573	0.723	0.587	0.271	0.752	0.315
A4IDG8	phosphomannomutase [OS=Leishmania infantum]	22	5	227	5	0.395	0.386	0.119	0.231	0.224	0.195	0.252	0.322	0.44	0.217	0.266	0.179	0.2	0.172
A4HZ73	putative 60S ribosomal protein L36 [OS=Leishmania infantum]	35	4	250	4	0.534	0.767	0.259	0.28	0.276	0.086	0.152	1.166	0.559	0.521	0.459	0.223	0.157	0.174
A4HY43	ADP,ATP carrier protein 1, mitochondrial [OS=Leishmania infantum]	20	7	430	7	0.36	0.266	0.135	0.099	0.064	0.079	0.08	0.535	0.387	0.26	0.211	0.087	0.073	0.085
A4IB31	Putative mitochondrial processing peptidase, beta subunit [OS=Leishmania infantum]	19	10	346	10	0.319	0.13	0.048	0.066	0.049	0.086	0.068	0.373	0.102	0.125	0.069	0.061	0.093	0.058
A4HUX3	putative aminopeptidase [OS=Leishmania infantum]	20	9	209	9	0.251	0.182	0.129	0.149	0.29	0.103	0.175	0.402	0.155	0.259	0.098	0.052	0.174	0.134
A4HVI5	putative 60S ribosomal protein L18 [OS=Leishmania infantum]	15	3	268	3	0.242	0.172	0.144	0.099	0.013	0.018	0.058	0.216	0.137	0.282	0.056	0.019	0.01	0.017
A4IE56	Putative oxidoreductase [OS=Leishmania infantum]	29	8	159	8	0.622	0.391	0.391	0.322	0.178	0.135	0.061	0.281	0.451	0.373	0.2	0.264	0.094	0.144
A4HVG8	Uncharacterized protein [OS=Leishmania infantum]	36	5	404	5	0.242	0.092	0.336	0.109	0.06	0.129	0.072	0.229	0.086	0.048	0.03	0.021	0.059	0.09
A4HXU5	citrate synthase [OS=Leishmania infantum]	25	8	104	8	0.01	0.01	0.01	0.01	0.01	0.01	0.01	0.25	0.01	0.01	0.01	0.01	0.01	0.01
A4HZS1	Putative 40S ribosomal protein S15 [OS=Leishmania infantum]	11	1	193	1	0.182	0.114	0.11	0.079	0.036	0.022	0.01	0.203	0.124	0.081	0.04	0.01	0.011	0.039
E9AGX7	T-complex protein 1 subunit delta [OS=Leishmania infantum]	22	11	86	11	0.801	0.727	0.466	0.409	0.501	0.279	0.453	0.707	0.419	0.486	0.354	0.506	0.346	0.447
A4HRY4	Putative elongation initiation factor 2 alpha subunit [OS=Leishmania infantum]	32	12	141	12	0.514	0.364	0.29	0.594	0.388	0.544	0.274	0.401	0.4	0.386	0.305	0.44	0.4	0.291
A4I011	putative 40S ribosomal protein L14 [OS=Leishmania infantum]	20	5	358	5	0.381	0.211	0.265	0.144	0.11	0.145	0.139	0.233	0.208	0.273	0.297	0.109	0.133	0.164
A4I0H8	T-complex protein 1 subunit gamma [OS=Leishmania infantum]	17	9	170	9	0.779	0.68	0.938	0.878	0.739	0.875	0.599	0.315	0.52	0.405	0.521	0.565	0.675	0.841
A4HUS2	putative seryl-tRNA synthetase [OS=Leishmania infantum]	30	13	150	13	0.434	0.196	0.208	0.214	0.127	0.114	0.157	0.437	0.366	0.18	0.104	0.146	0.116	0.114
A4I076	putative NADP-dependent alcohol dehydrogenase [OS=Leishmania infantum]	22	7	185	7	1.017	0.818	0.458	0.303	0.09	0.086	0.181	2.188	0.881	0.359	0.205	0.125	0.123	0.306
A4I1B7	Uncharacterized protein [OS=Leishmania infantum]	33	10	86	10
A4IDA9	14-3-3 protein-like protein [OS=Leishmania infantum]	34	7	240	7	0.414	0.268	0.159	0.269	0.279	0.133	0.136	0.423	0.328	0.151	0.062	0.148	0.079	0.084
A4HST1	Putative 60S ribosomal protein L19 [OS=Leishmania infantum]	18	4	135	4	0.301	0.16	0.102	0.089	0.083	0.105	0.144	0.31	0.199	0.296	0.129	0.161	0.22	0.168
A4I7Q4	60S ribosomal protein L18a [OS=Leishmania infantum]	29	5	257	5	0.135	0.075	0.054	0.03	0.022	0.04	0.031	0.345	0.146	0.053	0.049	0.037	0.022	0.025
A4HWJ8	60S ribosomal protein L6 [OS=Leishmania infantum]	36	7	339	7	0.153	0.064	0.059	0.022	0.073	0.033	0.07	0.161	0.091	0.083	0.017	0.018	0.027	0.048
A4HYI5	inosine-5'-monophosphate dehydrogenase [OS=Leishmania infantum]	18	7	106	7	0.311	0.261	0.131	0.138	0.148	0.146	0.072	0.332	0.237	0.096	0.037	0.049	0.065	0.071
A4I3Y8	putative 40S ribosomal protein S17 [OS=Leishmania infantum]	38	7	360	7	0.541	0.418	0.15	0.229	0.183	0.162	0.194	0.287	0.414	0.326	0.252	0.193	0.202	0.127
A4HUZ1	Uncharacterized protein [OS=Leishmania infantum]	21	4	111	4	0.109	0.104	0.109	0.09	0.136	0.117	0.19	0.281	0.174	0.068	0.086	0.225	0.218	0.263
A4IC14	Cyclophilin 40 [OS=Leishmania infantum]	25	8	87	8	0.982	0.351	0.343	0.629	0.485	0.428	0.282	0.365	0.563	0.665	0.5	0.534	0.675	0.596
A4I1R2	Succinate--CoA ligase [ADP-forming] subunit alpha, mitochondrial [OS=Leishmania infantum]	27	7	243	7	0.626	0.407	0.13	0.095	0.111	0.062	0.098	0.682	0.138	0.163	0.155	0.148	0.087	0.079
A4IBB3	kinetoplastid membrane protein-11 [OS=Leishmania infantum]	59	6	629	6	3.136	1.979	5.758	1.171	2.034	4.94	4.08	3.14	11.391	6.714	6.022	9.276	4.628	2.395
E9AHH9	putative ribosomal protein S20 [OS=Leishmania infantum]	38	4	259	4	0.161	0.274	0.242	0.241	0.059	0.052	0.123	0.072	0.044	0.103	0.024	0.067	0.104	0.209
A4I1P9	putative 2,4-dihydroxyhept-2-ene-1,7-dioic acid aldolase [OS=Leishmania infantum]	21	5	169	5	0.86	1.157	0.557	0.336	0.077	0.028	0.01	0.589	0.485	0.558	0.505	0.056	0.01	0.026
A4HWX3	Transaldolase [OS=Leishmania infantum]	16	5	124	5	0.454	0.227	0.088	0.085	0.01	0.041	0.01	0.42	0.105	0.075	0.037	0.036	0.02	0.017
A4HV05	40S ribosomal protein S5 [OS=Leishmania infantum]	25	4	162	4	0.31	0.163	0.107	0.038	0.061	0.093	0.01	0.196	0.132	0.105	0.075	0.068	0.01	0.01
A4IDM5	Uncharacterized protein [OS=Leishmania infantum]	49	7	181	7	1.399	1.073	1.323	0.971	1.602	1.167	1.071	0.734	0.972	0.949	0.856	1.043	1.046	0.94
A4I890	Putative ribosomal protein L27 [OS=Leishmania infantum]	37	6	253	6	0.269	0.221	0.203	0.112	0.1	0.054	0.09	0.524	0.187	0.186	0.104	0.07	0.067	0.099
A4HW82	Putative Inositol-3-phosphate synthase [OS=Leishmania infantum]	22	7	86	7	0.947	0.879	0.971	0.355	0.273	0.534	0.308	0.493	0.861	0.598	0.642	0.567	0.473	0.328
A4HWB9	putative 60S ribosomal protein L13a [OS=Leishmania infantum]	21	4	135	4	0.283	0.251	0.129	0.124	0.106	0.042	0.095	0.141	0.163	0.074	0.083	0.065	0.056	0.171
Q95U89	peroxidoxin [OS=Leishmania infantum]	27	5	252	5	0.227	0.115	0.056	0.088	0.053	0.14	0.014	0.583	0.156	0.056	0.035	0.01	0.01	0.025
A4I765	Putative calreticulin [OS=Leishmania infantum]	18	8	290	8	0.6	0.319	0.235	0.244	0.18	0.194	0.217	0.323	0.181	0.144	0.147	0.172	0.178	0.2
A4I8K8	putative 60S ribosomal protein L2 [OS=Leishmania infantum]	31	6	308	6	0.441	0.349	0.3	0.151	0.188	0.071	0.056	0.384	0.311	0.263	0.243	0.176	0.151	0.145
A4HYI1	peptidylprolyl isomerase [OS=Leishmania infantum]	19	7	70	7	0.448	0.645	0.508	0.442	0.325	0.41	0.173	0.732	0.342	0.285	0.276	0.243	0.213	0.268
A4IBQ9	Putative Gim5A protein [OS=Leishmania infantum]	36	6	180	6	0.156	0.043	0.036	0.047	0.028	0.034	0.036	0.103	0.089	0.037	0.035	0.032	0.019	0.017
A4ICD2	putative T-complex protein 1, theta subunit [OS=Leishmania infantum]	15	8	95	8	0.509	0.314	0.207	0.307	0.219	0.303	0.268	0.247	0.293	0.322	0.354	0.187	0.126	0.213
I3VJT5	6-phosphogluconate dehydrogenase, decarboxylating [OS=Leishmania infantum]	12	5	211	5	0.214	0.01	0.076	0.01	0.054	0.065	0.081	0.298	0.055	0.01	0.01	0.079	0.034	0.01
A4HRV4	Putative 60S acidic ribosomal protein P2 [OS=Leishmania infantum]	46	2	15	2
E9AGT9	Phosphoglycerate kinase [OS=Leishmania infantum]	21	10	162	10	0.789	0.385	0.237	0.155	0.235	0.11	0.209	0.591	0.368	0.306	0.295	0.19	0.19	0.137
A4HV12	Uncharacterized protein [OS=Leishmania infantum]	22	4	67	4
A4HWU4	putative 60S ribosomal protein L21 [OS=Leishmania infantum]	33	5	181	5	0.166	0.13	0.124	0.034	0.067	0.038	0.036	0.151	0.146	0.07	0.053	0.048	0.063	0.056
A4I7Q0	Uncharacterized protein [OS=Leishmania infantum]	11	5	145	5	0.483	0.39	0.338	0.365	0.24	0.268	0.33	0.453	0.397	0.343	0.275	0.277	0.316	0.352
A4I2T4	putative arginyl-tRNA synthetase [OS=Leishmania infantum]	15	9	163	9	0.65	0.65	0.728	0.608	0.821	0.756	0.838	0.434	0.677	0.616	0.81	0.626	0.644	0.66
A4HYN0	Putative calpain-like cysteine peptidase [OS=Leishmania infantum]	12	8	99	8	0.323	0.291	0.178	0.098	0.058	0.095	0.071	0.412	0.208	0.106	0.135	0.056	0.131	0.127
A4ICD8	putative Eukaryotic translation initiation factor 3 subunit 8 [OS=Leishmania infantum]	12	7	87	7	1.004	0.887	0.342	0.218	0.547	0.143	0.556	0.596	0.308	0.183	0.298	0.21	0.091	0.01
A4HWC9	Putative ribonucleoprotein p18, mitochondrial [OS=Leishmania infantum]	28	5	299	1	0.299	0.25	0.249	0.01	0.01	0.01	0.01	0.317	0.135	0.164	0.01	0.01	0.01	0.01
A4IDX6	putative isoleucyl-tRNA synthetase [OS=Leishmania infantum]	10	11	139	11	0.509	1.627	0.553	1.41	0.456	0.01	0.01	0.732	0.645	0.213	0.227	0.318	0.238	0.559
A4HZF8	putative RNA helicase [OS=Leishmania infantum]	18	8	99	8	0.912	0.208	0.248	0.222	0.152	0.22	0.383	0.372	0.142	0.148	0.23	0.088	0.098	0.167
A4IAX3	Putative proteasome activator protein pa26 [OS=Leishmania infantum]	23	4	110	4	0.268	0.339	0.111	0.01	0.08	0.726	0.111	0.822	0.583	0.117	0.205	0.01	0.353	0.352
A4HWD0	Putative ribonucleoprotein p18, mitochondrial [OS=Leishmania infantum]	28	5	317	1	0.228	0.01	0.273	0.01	0.01	0.01	0.01	0.207	0.01	0.01	0.01	0.01	0.01	0.01
A4I114	Putative 60S ribosomal protein L26 [OS=Leishmania infantum]	34	5	155	5	0.329	0.573	0.099	0.125	0.066	0.037	0.102	0.361	0.204	0.113	0.097	0.456	0.051	0.14
Q9N9V2	Nascent polypeptide associated complex homologue, alpha chain [OS=Leishmania infantum]	39	4	161	4	0.252	0.171	0.183	0.077	0.086	0.112	0.345	0.196	0.131	0.152	0.065	0.064	0.079	0.201
A4HY08	putative pyruvate dehydrogenase E1 component alpha subunit [OS=Leishmania infantum]	18	7	163	7	14.023	16.004	17.956	16.973	12.436	15.577	14.678	8.094	13.017	9.95	20.593	10.997	18.035	8.61
A4HSC2	Actin [OS=Leishmania infantum]	19	6	213	6	0.203	0.593	0.01	0.579	0.396	0.01	0.503	0.657	0.106	0.163	0.01	0.01	0.857	0.74
A4ICY0	stress-inducible protein STI1 homolog [OS=Leishmania infantum]	27	6	196	6	0.382	0.094	0.087	0.079	0.088	0.066	0.104	0.454	0.069	0.084	0.034	0.055	0.033	0.035
E9AHW0	putative 60S ribosomal protein L12 [OS=Leishmania infantum]	34	4	96	4	0.5	0.644	0.626	0.457	0.393	0.429	0.475	0.447	0.524	2.354	0.29	1.898	0.434	0.295
A4HZF7	Uncharacterized protein [OS=Leishmania infantum]	18	8	158	8	0.159	0.069	0.086	0.033	0.074	0.049	0.28	0.409	0.105	0.01	0.01	0.01	0.01	0.373
A4I341	putative heat shock protein DnaJ [OS=Leishmania infantum]	19	8	187	8	0.561	0.512	0.349	0.254	0.203	0.119	0.161	0.65	0.525	0.464	0.343	0.221	0.148	0.061
Q2PD92	aspartate aminotransferase [OS=Leishmania infantum]	22	8	193	8	0.494	0.853	0.303	0.186	0.131	0.308	0.338	0.667	0.811	0.593	0.69	0.35	0.282	0.224
A4HTB3	splicing factor ptsr1-like protein [OS=Leishmania infantum]	31	9	130	9	0.448	0.473	0.4	0.229	0.231	0.208	0.241	0.531	0.529	0.352	0.231	0.206	0.092	0.173
A4I5Z0	Uncharacterized protein [OS=Leishmania infantum]	24	7	206	7	0.191	0.131	0.15	0.071	0.066	0.072	0.044	0.239	0.233	0.098	0.109	0.102	0.053	0.046
A4I4C9	putative lipophosphoglycan biosynthetic protein [OS=Leishmania infantum]	9	7	166	7	0.319	0.221	0.085	0.104	0.156	0.039	0.082	0.201	0.205	0.081	0.139	0.165	0.058	0.065
A4IDT2	Uncharacterized protein [OS=Leishmania infantum]	9	8	111	8	0.47	100	0.964	100	0.561	100	100	100	0.694	1.1	100	100	0.259	100
A4I294	proline dehydrogenase [OS=Leishmania infantum]	19	10	129	10	1.599	1.219	0.722	0.327	0.273	0.43	0.688	0.346	0.1	0.286	0.308	0.15	0.264	0.477
A4I0M7	putative 60S ribosomal protein L17 [OS=Leishmania infantum]	28	5	259	5	0.379	0.301	0.296	0.116	0.067	0.058	0.053	0.406	0.28	0.183	0.132	0.056	0.066	0.058
A4IE18	Uncharacterized protein [OS=Leishmania infantum]	11	7	123	7	0.598	0.142	0.111	0.197	0.399	0.154	0.149	0.232	0.267	0.261	0.153	0.456	0.359	0.583
A4HXK6	putative translation initiation factor [OS=Leishmania infantum]	13	11	163	11	0.248	0.129	0.638	2.241	0.11	0.196	0.307	0.156	0.237	0.194	1.183	0.932	0.677	0.194
A4I650	40S ribosomal protein S14 [OS=Leishmania infantum]	33	5	202	1	0.197	100	0.122	0.504	0.162	0.186	100	0.334	100	100	100	0.177	100	0.471
A4I3H3	40S ribosomal protein S14 [OS=Leishmania infantum]	33	5	186	1	0.323	0.57	0.41	0.825	0.313	0.434	0.148	0.205	0.459	0.108	0.056	0.185	0.179	0.109
A4I5V1	small glutamine-rich tetratricopeptide repeat protein [OS=Leishmania infantum]	20	6	57	6	1.047	0.692	0.671	0.478	0.164	0.524	0.379	0.105	0.645	1.018	0.707	0.597	0.057	0.026
A4HX29	putative cytochrome c [OS=Leishmania infantum]	52	5	278	5	0.957	0.377	0.467	0.045	0.304	0.2	0.183	0.852	0.626	0.559	0.201	0.09	0.104	0.182
A4I115	Transketolase [OS=Leishmania infantum]	13	6	119	6	1.078	0.784	0.356	1.474	0.21	0.571	0.336	0.31	0.304	1.005	1.637	0.399	0.265	0.772
A4I2Z3	Putative trypanothione synthetase [OS=Leishmania infantum]	13	8	111	8	0.386	0.172	0.21	0.01	0.156	0.074	0.153	0.234	0.106	0.141	0.01	0.133	0.01	0.095
A4IBS4	Putative T-complex protein 1, eta subunit [OS=Leishmania infantum]	19	9	105	9	0.687	0.789	2.329	0.591	0.936	0.971	0.864	0.668	0.396	0.49	0.436	0.463	0.268	0.393
A4I484	Uncharacterized protein [OS=Leishmania infantum]	18	6	96	6	2.839	0.37	100	0.01	100	100	1.505	1.088	0.096	0.032	0.137	0.146	0.142	0.325
A4I191	RNA-binding protein, putative, UPB2 [OS=Leishmania infantum]	21	3	161	3	0.642	0.668	0.631	0.66	0.44	0.303	0.458	0.267	0.3	0.9	0.398	1.34	0.606	0.573
A4HSL8	dipeptidyl peptidase 3 [OS=Leishmania infantum]	15	7	72	7	0.599	0.794	0.861	0.34	0.51	0.195	0.206	0.893	0.345	0.579	0.229	0.236	0.276	0.217
A4I5Z4	putative valyl-tRNA synthetase [OS=Leishmania infantum]	12	8	54	8	0.432	0.235	100	100	100	0.248	0.366	0.558	0.417	0.333	0.351	0.249	0.01	0.276
A4I7R7	putative chaperonin containing t-complex protein [OS=Leishmania infantum]	15	8	92	8	0.28	0.173	0.164	0.178	0.265	0.22	0.194	0.223	0.109	0.194	0.079	0.231	0.093	0.341
A4HSQ5	Proteasome subunit beta type [OS=Leishmania infantum]	15	3	154	3	0.214	0.238	0.131	0.233	0.01	0.01	0.01	0.192	0.252	0.01	0.354	0.01	0.01	0.01
A4IB12	Putative NADH-dependent fumarate reductase [OS=Leishmania infantum]	8	8	85	8	0.212	0.233	0.182	0.23	0.42	0.369	0.139	0.25	0.347	0.211	0.355	0.379	0.225	0.274
A4I116	40S ribosomal protein S8 [OS=Leishmania infantum]	20	3	127	3	0.222	0.108	0.076	0.093	0.01	0.01	0.124	0.238	0.218	0.141	0.068	0.127	0.01	0.129
A4I4W5	ATP-dependent 6-phosphofructokinase [OS=Leishmania infantum]	18	9	216	9	0.164	0.18	0.3	0.159	0.247	0.235	0.076	0.129	0.341	0.174	0.072	0.12	0.061	0.17
A4IA61	regulatory subunit of protein kinase a-like protein [OS=Leishmania infantum]	11	5	42	5	0.772	0.668	0.403	0.01	0.476	0.01	0.01	1.237	0.876	100	0.418	0.708	0.557	0.475
A4ID39	cysteine synthase [OS=Leishmania infantum]	28	6	58	6	0.458	0.01	0.01	0.713	0.01	0.565	0.358	0.01	0.498	0.01	0.653	0.451	0.586	0.787
A4HUY7	putative 40S ribosomal protein S21 [OS=Leishmania infantum]	9	2	83	2	0.271	0.21	0.253	0.073	0.206	0.18	0.312	0.353	0.151	0.127	0.097	0.048	0.037	0.203
A4IE04	Uncharacterized protein [OS=Leishmania infantum]	19	6	143	6	0.273	0.18	0.01	0.01	0.01	0.01	0.188	0.342	0.115	0.01	0.01	0.01	0.01	0.01
A4I584	Uncharacterized protein [OS=Leishmania infantum]	19	5	62	5	0.267	0.846	0.307	0.72	0.01	0.094	0.2	0.057	0.403	0.254	0.01	0.01	0.069	0.216
E9AGK2	Putative chaperonin TCP20 [OS=Leishmania infantum]	9	4	61	4	1.599	1.213	100	0.228	0.01	0.133	0.215	1.168	0.484	0.817	0.839	0.369	0.933	100
A4HT33	putative ATP-dependent DEAD/H RNA helicase [OS=Leishmania infantum]	15	8	108	8		100	0.01	0.01	0.01	0.01	0.01	100	1.5	0.404	0.325
A4IBY7	Uncharacterized protein [OS=Leishmania infantum]	18	4	203	4	0.545	0.163	0.099	0.062	0.051	0.126	0.079	0.604	0.165	0.086	0.082	0.053	0.111	0.15
A4I0R5	malic enzyme [OS=Leishmania infantum]	12	5	121	4	0.439	0.325	0.332	0.676	0.282	0.29	0.313	0.485	0.24	0.35	0.273	0.368	0.541	0.574
A4HW98	histone H4 [OS=Leishmania infantum]	30	3	313	2	0.171	0.182	0.109	0.064	0.046	0.031	0.029	0.23	0.178	0.114	0.1	0.047	0.04	0.018
A4I3X3	dihydrolipoamide acetyltransferase component of pyruvate dehydrogenase complex [OS=Leishmania infantum]	12	5	153	5	0.548	0.352	0.129	0.106	0.212	0.085	0.178	0.483	0.494	0.184	0.086	0.086	0.067	0.063
A4IAS5	60S ribosomal protein L30 [OS=Leishmania infantum]	46	4	261	4	0.217	0.258	0.172	0.119	0.06	0.074	0.069	0.278	0.204	0.155	0.102	0.071	0.076	0.085
A4HY61	putative 40S ribosomal protein S13 [OS=Leishmania infantum]	28	5	368	5	0.304	0.237	0.2	0.176	0.183	0.146	0.122	0.264	0.14	0.132	0.112	0.069	0.107	0.111
A4I0B5	Uncharacterized protein [OS=Leishmania infantum]	9	4	60	4	0.392	0.434	0.196	0.289	0.422	0.323	0.334	0.634	0.386	0.53	0.452	0.328	0.528	0.435
A4HU23	Uncharacterized protein [OS=Leishmania infantum]	11	5	71	5	0.571	0.37	0.01	0.01	0.01	0.01	0.01	0.539	0.311	0.239	0.01	0.01	0.01	0.01
A4I7G5	Uncharacterized protein [OS=Leishmania infantum]	14	7	70	7	0.124	0.159	0.218	0.192	0.058	0.01	0.408	0.08	0.639	0.323	0.261	0.213	0.161	0.228
A4HUJ9	Histone H3 [OS=Leishmania infantum]	27	4	184	1	0.933	0.701	0.623	0.638	0.602	0.388	0.945	0.664	4.761	0.371	0.306	0.756	0.982	1.909
A4HWV9	putative Histone H3 [OS=Leishmania infantum]	27	4	170	1	0.01	0.01		0.01		0.01	0.01	0.162	0.12	0.01	0.074	0.01	0.01	0.01
A4I7R1	Uncharacterized protein [OS=Leishmania infantum]	7	6	53	6	2.1	1.957	1.17	1.066	0.448	0.535	0.568	0.67	0.766	1.355	0.869	0.419	0.332	0.338
A4IA13	putative asparaginyl-tRNA synthetase [OS=Leishmania infantum]	10	5	80	5	0.602	0.369	0.3	0.236	0.172	0.157	0.487	0.4	0.28	0.143	0.166	0.226	0.625	0.195
A4IB55	Putative reiske iron-sulfur protein [OS=Leishmania infantum]	23	4	63	4	0.01	0.121	0.01	0.057	0.01	0.01	0.01	0.177	0.01	0.113	0.01	0.01	0.01	0.01
A4HZI3	Putative ATP synthase F1 subunit gamma protein [OS=Leishmania infantum]	18	6	117	6	0.509	0.86	1.161	1.018	0.149	0.17	0.146	0.265	0.329	0.305	0.15	0.672	0.076	0.123
A4HVN8	putative leucyl-tRNA synthetase [OS=Leishmania infantum]	8	8	80	8	0.205	0.319	0.416	0.305	0.415	0.439	0.765	0.256	0.192	0.194	0.156	0.363	0.557	0.269
A4HSP4	histone H4 [OS=Leishmania infantum]	30	3	224	2
A4HWC4	Lysine--tRNA ligase [OS=Leishmania infantum]	15	7	75	7	0.647	0.455	0.107	0.216	0.359	0.054	0.103	0.354	0.345	0.46	0.414	0.374	0.384	0.073
A4HTZ8	Oligopeptidase bwith=GeneDB:LmjF09.0770 [OS=Leishmania infantum]	9	6	110	6	0.655	0.268	0.225	0.313	0.415	0.113	0.271	0.372	0.477	0.479	0.399	0.166	0.21	0.069
A4I9W4	Uncharacterized protein [OS=Leishmania infantum]	35	6	143	6	2.388	0.359	0.156	0.211	0.12	0.667	0.663	0.929	0.498	0.613	0.449	1.368	0.928	0.449
Q9N9V5	putative 40S ribosomal protein S33 [OS=Leishmania infantum]	36	3	205	3	0.03	0.037	0.019	0.026	0.033	0.025	0.012	0.046	0.028	0.022	0.01	0.028	0.026	0.024
A4HY91	glycosomal malate dehydrogenase [OS=Leishmania infantum]	18	5	135	5	0.462	0.295	0.272	0.01	0.01	0.01	0.376	0.311	0.218	0.186	0.01	0.01	0.146	0.01
A4I3C8	40S ribosomal protein S26 [OS=Leishmania infantum]	22	2	103	2	0.293	0.355	0.222	0.196	0.01	0.13	0.124	0.42	0.264	0.194	0.13	0.132	0.01	0.01
A4ICJ9	putative transitional endoplasmic reticulum ATPase [OS=Leishmania infantum]	11	5	76	5	0.764	1.459	0.573	0.531	0.41	0.302	0.451	0.497	0.258	0.278	0.4	0.445	0.268	0.259
A4I1K7	Uncharacterized protein [OS=Leishmania infantum]	15	4	38	4	0.448	0.058	0.264	0.364	0.863	0.321	0.079	0.308	0.214	0.139	0.337	0.426	0.427	0.517
A4I841	Uncharacterized protein [OS=Leishmania infantum]	16	3	40	3	0.13	0.169	0.209	0.158	0.145	0.16	0.07	0.317	0.25	0.153	0.238	0.151	0.217	0.25
E9AH20	Uncharacterized protein [OS=Leishmania infantum]	21	2	129	2
A4I3V7	putative glycosomal membrane protein [OS=Leishmania infantum]	29	7	182	7	6.936	5.117	5.136	3.813	5.827	4.578	3.886	2.043	4.954	4.907	3.746	6.013	6.856	19.395
A4I9N9	Uncharacterized protein [OS=Leishmania infantum]	36	6	302	6	0.802	1.197	1.101	0.905	0.493	0.076	1.087	1.269	1.16	1.036	1.2	0.889	1.016	1.242
A4HVW0	Putative carboxypeptidase [OS=Leishmania infantum]	14	6	32	6	0.01	0.01	0.095	0.097	0.164	0.124	0.089	0.099	0.142	0.01	0.165	0.182	0.139	0.01
A4I4A3	ADF/Cofilin [OS=Leishmania infantum]	32	3	95	3	0.576	0.165	0.607	100	0.325	0.236	0.14	0.344	0.159	0.01	0.183	0.278	0.365	0.26
A4HY10	Putative 60S ribosomal protein L34 [OS=Leishmania infantum]	12	2	133	2	0.094	0.158	0.064	0.03	0.035	0.049	0.041	0.465	0.295	0.13	0.088	0.1	0.059	0.061
A4IBR5	putative 60S ribosomal protein L27A/L29 [OS=Leishmania infantum]	19	3	277	3	0.208	0.245	0.106	0.048	0.064	0.07	0.106	0.133	0.125	0.094	0.065	0.055	0.069	0.065
A4HSF7	trypanothione reductase [OS=Leishmania infantum]	13	6	121	6	0.238	0.209	0.304	0.263	0.181	0.068	0.141	0.268	0.4	0.4	0.356	0.222	0.038	0.195
A4HX45	putative kinesin [OS=Leishmania infantum]	2	1	49	1	0.803	0.01	0.76	0.01	0.685	0.01	0.01	0.719	0.01	0.761	0.954	0.885	0.833	1.095
A4I5A2	GrpE protein homolog [OS=Leishmania infantum]	21	4	88	4	9.392	1.2	5.479	1.431	3.17	0.01	0.067	0.338	1.185	0.051	0.01	1.222	0.131	0.168
A4I935	peptidyl-prolyl cis-trans isomerase [OS=Leishmania infantum]	16	5	253	4	0.728	0.571	0.318	0.146	0.523	0.195	0.182	0.844	0.414	0.39	0.238	0.306	0.252	0.325
A4ID74	40S ribosomal protein S24 [OS=Leishmania infantum]	15	2	193	2	0.092	0.103	0.01	0.01	0.01	0.01	0.01	0.08	0.055	0.01	0.023	0.01	0.01	0.01
A4HSK5	S-methyl-5'-thioadenosine phosphorylase [OS=Leishmania infantum]	18	6	126	6	0.851	1.091	1.35	2.007	1.737	9.553	2.584	0.772	0.91	1.318	1.954	1.738	2.691	2.348
A4I651	Putative ATP synthase, epsilon chain [OS=Leishmania infantum]	27	4	94	4	0.541	0.342	0.177	0.01	0.01	0.01	0.01	1.028	0.256	0.176	0.059	0.01	0.108	0.01
A4I4E4	putative ADP ribosylation factor 3 [OS=Leishmania infantum]	20	3	15	3
A4HS42	60S ribosomal protein L11 (L5, L16) [OS=Leishmania infantum]	11	2	196	2	0.248	0.154	0.117	0.137	0.138	0.099	0.077	0.224	0.131	0.072	0.067	0.08	0.068	0.069
A4ICW2	eukaryotic translation initiation factor 3 subunit L [OS=Leishmania infantum]	10	5	118	5	0.437	0.654	0.779	0.832	0.883	0.319	0.705	0.911	0.523	0.393	0.607	0.573	0.659	0.475
A4HRR9	Dipeptylcarboxypeptidase [OS=Leishmania infantum]	8	4	61	4	0.491	0.378	0.233	0.01	0.01	0.01	0.01	0.505	0.307	0.145	0.114	0.01	0.148	0.01
A4HUG3	Glycerol-3-phosphate dehydrogenase [NAD(+)] [OS=Leishmania infantum]	12	3	63	3	0.571	0.348	0.359	0.175	0.202	0.148	0.24	0.253	0.319	0.289	0.234	0.206	0.088	0.232
A4I0C0	Putative 3-ketoacyl-CoA thiolase [OS=Leishmania infantum]	17	6	115	6	4.017	4.644	4.007	1.562	1.654	2.426	1.937	0.216	1.504	1.686	1.334	2.029	1.325	1.06
A4I212	Glutathione peroxidase [OS=Leishmania infantum]	24	4	185	4	0.223	0.101	0.131	0.131	0.167	0.087	0.134	0.345	0.222	0.092	0.106	0.101	0.147	0.113
A4HTI0	superoxide dismutase [OS=Leishmania infantum]	20	4	90	4	0.874	0.747	0.526	0.46	0.191	0.174	0.13	0.279	0.447	0.429	0.534	0.095	0.149	0.138
A4ICH2	dihydrolipoamide acetyltransferase component of pyruvate dehydrogenase complex [OS=Leishmania infantum]	24	7	49	7	1.186	0.391	0.452	0.376	0.323	0.528	0.311	0.516	0.387	0.399	0.353	0.261	0.258	0.236
A4HW58	putative kinesin K39 [OS=Leishmania infantum]	36	5	120	5	0.313	0.433	0.546	0.316	0.195	0.312	0.281	0.718	0.403	0.512	0.38	0.377	0.7	0.495
A4I9I5	malate dehydrogenase [OS=Leishmania infantum]	20	5	104	1
E9AH70	Succinate dehydrogenase [ubiquinone] flavoprotein subunit, mitochondrial [OS=Leishmania infantum]	14	6	64	6	0.31	0.214	0.192	0.01	0.01	0.01	0.01	0.317	0.273	0.195	0.145	0.01	0.01	0.01
A4ICB6	Uncharacterized protein [OS=Leishmania infantum]	20	6	93	6	0.638	0.137	0.113	0.053	0.06	0.016	0.01	0.281	0.087	0.1	0.068	0.034	0.01	0.01
A4I784	putative ADP-ribosylation factor [OS=Leishmania infantum]	32	5	102	4	0.256	0.337	0.327	0.052	0.298	0.124	0.249	0.127	0.265	0.043	0.065	0.244	0.077	0.196
A4IA29	Uncharacterized protein [OS=Leishmania infantum]	25	3	22	3	1.753	1.677	1.356	1.176	1.023	0.9	1.049	1.593	1.708	1.502	1.213	1.122	1.819	1.262
E9AHB0	Putative 60s ribosomal protein l7 [OS=Leishmania infantum]	18	5	117	5	0.205	0.146	0.116	0.1	0.084	0.082	0.086	0.207	0.178	0.106	0.063	0.047	0.037	0.062
A4I574	putative aspartyl-tRNA synthetase [OS=Leishmania infantum]	11	7	110	7	0.199	0.162	0.176	0.346	0.293	0.363	0.206	0.197	0.103	0.334	0.407	0.246	0.139	0.19
A4HUB4	Putative Ribosomal protein L35A [OS=Leishmania infantum]	30	5	154	5	0.315	0.19	0.091	0.124	0.114	0.145	0.114	0.092	0.177	0.199	0.096	0.123	0.115	0.093
A4I9K5	putative eukaryotic translation initiation factor 5 [OS=Leishmania infantum]	16	7	89	7	0.252	0.01	3.32	2.238	2.623	1.799	0.01	1.592	0.01	0.01	0.235	0.01	3.383	0.01
E9AGF4	cytochrome c oxidase subunit IV [OS=Leishmania infantum]	12	4	43	4	0.339	0.292	0.269	0.352	0.551	0.406	0.317	0.705	0.412	0.572	0.282	0.435	0.357	0.293
A4IAD4	putative vacuolar ATP synthase catalytic subunit A [OS=Leishmania infantum]	17	8	53	8	0.723	0.01	0.01	0.01	0.878	0.478	0.352	0.171	0.097	0.116	0.516	0.184	0.01	0.01
A4HTK4	Translation initiation factor-like protein [OS=Leishmania infantum]	19	7	111	7	0.913	2.068	0.572	0.377	0.174	0.817	0.554	1.633	2.998	1.637	0.33	1.573	0.702	1.247
Q9N9V8	ribosomal protein L15 [OS=Leishmania infantum]	24	5	112	5	0.599	0.41	0.345	0.158	0.082	0.036	0.091	0.56	0.295	0.135	0.142	0.054	0.048	0.022
A4HZ82	Putative methionyl-tRNA synthetase [OS=Leishmania infantum]	8	5	58	5	0.421	0.275	0.511	0.378	0.406	0.417	0.301	0.33	0.283	0.282	0.334	0.308	0.223	0.358
A4HY22	plasma membrane ATPase [OS=Leishmania infantum]	5	5	62	5	0.377	0.255	0.121	0.161	0.085	0.218	0.39	0.569	0.141	0.149	0.331	0.33	0.116	0.226
A4HVS0	ubiquitin-conjugating enzyme-like protein [OS=Leishmania infantum]	33	4	113	4	0.756	0.84	0.418	0.587	0.37	0.18	0.515	0.9	0.356	0.524	0.275	0.393	0.363	0.253
A4HUC9	Putative nucleolar protein [OS=Leishmania infantum]	8	3	39	3	0.251	0.176	0.198	0.01	0.01	0.01	0.01	0.332	0.257	0.196	0.01	0.01	0.01	0.107
A4IA55	putative 40s ribosomal protein s19 protein [OS=Leishmania infantum]	13	2	126	1	0.157	0.148	0.333	0.471	0.268	0.161	0.216	0.124	0.233	0.047	0.305	0.163	0.01	0.31
A4HVL5	putative mitochondrial processing peptidase alpha subunit [OS=Leishmania infantum]	14	6	118	6	0.7	0.709	0.476	0.268	0.667	0.518	0.53	0.542	0.351	0.547	0.506	0.44	0.275	0.471
E9AG68	Putative 60S ribosomal protein L23a [OS=Leishmania infantum]	21	3	79	3	0.393	0.282	0.295	0.109	0.079	0.04	0.082	0.276	0.213	0.175	0.086	0.06	0.01	0.01
A4I4D9	putative high mobility group protein homolog tdp-1 [OS=Leishmania infantum]	17	4	36	4
A4I2G1	putative 60S ribosomal protein L35 [OS=Leishmania infantum]	26	4	201	4	0.15	0.282	0.143	0.105	0.152	0.068	0.067	0.206	0.186	0.132	0.138	0.051	0.07	0.105
A4HSQ3	peptidyl-prolyl cis-trans isomerase [OS=Leishmania infantum]	19	4	153	4	0.97	0.284	0.172	0.083	0.064	0.074	0.086	1.063	0.343	0.116	0.086	0.047	0.206	0.085
A4IDL0	tyrosine aminotransferase [OS=Leishmania infantum]	15	5	52	5
A4I8S7	Uncharacterized protein [OS=Leishmania infantum]	29	3	98	3	0.256	0.01	0.01	0.01	0.01	0.01	0.01	0.332	0.01	0.01	0.01	0.01	0.01	0.01
E9AGF0	Alanine aminotransferase [OS=Leishmania infantum]	13	5	59	5	1.401	100	0.953	0.859	100	0.01	0.503	0.866	0.504	1.002	0.825	0.684	0.875	0.95
A4I2A3	putative cytochrome c oxidase subunit V [OS=Leishmania infantum]	21	3	54	3
A4IDD0	Proteasome subunit alpha type [OS=Leishmania infantum]	16	3	42	3	0.673	0.619	0.472	0.37	0.206	0.01	0.01	0.404	0.391	0.577	0.501	0.141	0.01	0.01
A4IAB6	RuvB-like helicase [OS=Leishmania infantum]	13	4	18	4	1.307	0.756	0.669	0.311	0.302	0.814	0.724	1.001	0.684	0.889	0.353	0.596	0.515	0.354
A4HWV2	orotidine-5-phosphate decarboxylase/orotate phosphoribosyltransferase [OS=Leishmania infantum]	13	6	41	6	1.258	0.983		0.467	0.838	0.66	1.247	100		0.01	0.01	2.04	0.531	0.01
A4I1Z8	Uncharacterized protein [OS=Leishmania infantum]	16	5	47	5
A4I608	Putative glutamyl-tRNA synthetase [OS=Leishmania infantum]	8	5	88	5	0.113	0.01	0.05	0.01	0.01	0.01	0.01	0.218	0.042	0.078	0.045	0.01	0.01	0.01
A4I4S5	Rab GDP dissociation inhibitor [OS=Leishmania infantum]	13	3	51	3
A4HZH8	60S ribosomal protein L32 [OS=Leishmania infantum]	29	4	99	2	1.729	0.585	100	0.575	3.272	0.01	1.002	0.988	0.6	0.908	100	100	100	5.582
A4HX92	Cystathionine beta-synthase [OS=Leishmania infantum]	14	3	46	3	0.077	0.01	0.01	0.01	0.01	0.01	0.087	0.11	0.248	0.556	0.305	0.082	0.01	0.01
A4HVY8	Uncharacterized protein [OS=Leishmania infantum]	13	4	62	4	1.603	1.751	1.683	0.435	0.584	0.881	0.01	1.179	0.202	1.294	0.315	0.304	0.373	3.18
A4HWN5	Putative ribosomal protein S6 [OS=Leishmania infantum]	13	1	77	1	0.52	0.383		0.01	0.01	0.01	0.01	0.01	0.01	0.01	0.01	0.01	0.01	0.01
A4I4Y2	40S ribosomal protein S19-like protein [OS=Leishmania infantum]	15	2	114	1	0.223	0.148	0.132	0.088	0.074	0.063	0.053	0.193	0.095	0.079	0.059	0.064	0.092	0.038
A4I507	Alkyldihydroxyacetonephosphate synthase [OS=Leishmania infantum]	7	3	58	3	0.638	1.293	0.495	0.01	0.01	0.278	0.01	0.608	0.01	0.01	0.01	0.01	0.01	0.01
A4I4L2	Uncharacterized protein [OS=Leishmania infantum]	6	3	92	3	1.229	0.01	0.457	0.01	0.01	0.01	0.01	100			0.01	0.01
E9AGX4	Putative 40s ribosomal protein s23 [OS=Leishmania infantum]	19	1	71	1
Q9NJS2	Reticulon-like protein [OS=Leishmania infantum]	14	2	73	2	0.35	0.488	0.448	0.282	0.541	0.461	0.548	0.358	0.354	0.416	0.303	0.347	0.465	0.571
A4IAZ4	putative aldose 1-epimerase [OS=Leishmania infantum]	9	2	50	2
A4HZQ8	Uncharacterized protein [OS=Leishmania infantum]	10	5	78	5
A4IDK9	glyceraldehyde-3-phosphate dehydrogenase [OS=Leishmania infantum]	15	5	107	4	0.194	0.213	0.141	0.792	0.01	0.458	0.758	0.601	0.628	0.803	0.57	0.42	0.344	0.348
A4ICP5	eukaryotic translation initiation factor 6 [OS=Leishmania infantum]	19	4	54	4	0.201	0.268	0.299	0.12	0.01	0.132	0.151	0.143	0.18	0.294	0.14	0.095	0.078	0.373
A4ICM4	Putative ribosomal protein l24 [OS=Leishmania infantum]	16	2	88	2
A4IAR5	Uncharacterized protein [OS=Leishmania infantum]	24	3	53	3	0.131	0.01	0.15	0.01	0.01	0.196	1.158	0.116	0.01	0.2	0.01	0.128	0.01	0.197
A4IB34	putative threonyl-tRNA synthetase [OS=Leishmania infantum]	6	4	43	4
A4I307	Uncharacterized protein [OS=Leishmania infantum]	22	3	57	3	0.597	0.443	0.176	0.01	0.01	0.101	0.01	0.324	0.226	0.354	0.01	0.01	0.01	0.01
A4I955	putative phosphoribosylpyrophosphate synthetase [OS=Leishmania infantum]	15	3	28	3	1.152	0.701	0.01	0.01	0.714	0.01	0.609	0.01	0.705	0.441	0.01	1.199	1.457	0.01
A4HZI9	Proteasome subunit alpha type [OS=Leishmania infantum]	17	3	18	3	0.563	0.632	0.571	0.374	0.665	0.444	0.791	0.398	0.841	0.512	0.342	0.204	0.351	0.461
A4HRQ0	Uncharacterized protein [OS=Leishmania infantum]	40	4	52	4	0.254	0.274	0.313	0.165	0.155	0.105	0.01	0.231	0.352	0.191	0.214	0.241	0.293	0.01
A4I7I7	putative dynein light chain, flagellar outer arm [OS=Leishmania infantum]	32	2	87	2	0.568	0.481	0.086	0.254	0.01	0.126	0.092	0.387	0.243	0.205	0.134	0.31	0.134	0.168
A4HZC2	putative adenylate kinase [OS=Leishmania infantum]	16	3	73	3
A4IBA3	60S ribosomal protein L32 [OS=Leishmania infantum]	24	3	70	1
A2TEF2	putative lanosterol 14-alpha-demethylase [OS=Leishmania infantum]	4	2	49	2
A4ICT9	Uncharacterized protein [OS=Leishmania infantum]	8	1	22	1
A4I5Y5	eukaryotic translation initiation factor 3 subunit 7-like protein [OS=Leishmania infantum]	8	5	73	5	0.234	0.145	0.396	0.337	0.257	0.238	0.441	0.339	0.22	0.01	0.01	0.192	0.32	0.079
A4ICS4	putative ubiquitin/ribosomal protein S27a [OS=Leishmania infantum]	11	2	126	1	0.764	0.177	0.059	0.01	0.01	0.097	0.128	0.176	0.125	0.092	0.075	0.065	0.084	0.175
A4HSG7	Uncharacterized protein [OS=Leishmania infantum]	15	3	49	3	0.345	0.194	0.01	0.01	0.01	0.01	0.01	0.202	0.237	0.01	0.01	0.01	0.01	0.01
A4I421	malate dehydrogenase [OS=Leishmania infantum]	13	4	35	4	1.409	1.485	1.888	2.603	1.785	1.793	2.743	1.281	2.571	2.216	1.864	1.402	1.597	1.467
A4HWM6	Putative nucleolar RNA binding protein [OS=Leishmania infantum]	15	4	21	4	0.458	0.329	0.137	0.164	0.104	0.114	0.01	0.304	0.221	0.237	100	0.01	100	0.163
A4HXD6	Uncharacterized protein [OS=Leishmania infantum]	30	2	47	2	0.366	0.43	0.111	0.2	0.07	0.177	0.105	0.506	0.278	0.01	0.22	0.01	0.01	0.263
A4I562	Kinesin-like protein [OS=Leishmania infantum]	8	4	52	4
A4HV26	Putative 40S ribosomal protein S15A [OS=Leishmania infantum]	19	3	146	3	0.193	0.166	0.078	0.063	0.049	0.036	0.021	0.41	0.247	0.194	0.128	0.074	0.033	0.038
A4I2P6	Putative 2-oxoglutarate dehydrogenase subunit [OS=Leishmania infantum]	7	5	34	5
A4I1V1	Adenine phosphoribosyltransferase [OS=Leishmania infantum]	21	4	20	4
A4HYX4	Putative small myristoylated protein-1 [OS=Leishmania infantum]	14	2	103	2	0.719	0.284	0.188	0.146	0.115	0.073	0.103	0.369	0.266	0.158	0.138	0.066	0.089	0.056
A4I8B9	Tubulin-specific chaperone A [OS=Leishmania infantum]	18	2	42	2	6.097	1.361	2.911	2.738	1.013	1.388	4.137	2.316	2.415	4.669	2.593	4.084	3.996	0.886
Q9GNZ8	Proteasome subunit alpha type [OS=Leishmania infantum]	13	3	62	3	0.098	0.173	0.294	0.088	0.143	0.095	0.086	0.207	0.104	0.404	0.523	0.119	0.081	0.253
A4I1Q0	Uncharacterized protein [OS=Leishmania infantum]	7	2	60	2
A4HYZ5	putative 40S ribosomal protein S11 [OS=Leishmania infantum]	16	2	56	2	0.248	0.404	0.201	0.01	0.019	0.01	0.01	0.374	0.157	0.091	0.049	0.078	0.01	0.01
A4HV47	Proteasome subunit beta type [OS=Leishmania infantum]	11	3	41	3	0.471	0.65	0.253	0.422	0.01	0.01	0.01	0.626	0.425	0.465	0.416	0.01	0.182	0.01
E9AGB4	Putative cysteinyl-tRNA synthetase [OS=Leishmania infantum]	7	5	23	5	1.546	0.378	1.008	1.143	1.381	0.856	0.01	1.085	1.369	0.952	1.877	1.315	1.747	1.213
A4I3F8	putative RNA binding protein rbp16 [OS=Leishmania infantum]	16	2	48	2	0.368	0.35	0.372	0.263	0.38	0.464	0.24	0.601	0.411	0.468	0.461	0.323	0.582	0.54
A4HTE9	Uncharacterized protein [OS=Leishmania infantum]	10	4	88	4	0.894	1.703	1.474	0.435	1.703	0.423	0.429	1.305	0.631	1.324	0.569	0.959	1.23	2.011
A4HV19	putative 60S ribosomal protein L28 [OS=Leishmania infantum]	21	3	72	3	3.082	2.272	2.479	2.233	2.825	2.688	2.282	1.667	1.888	2.306	2.046	2.324	2.744	2.99
A4I1K8	Uncharacterized protein [OS=Leishmania infantum]	28	5	97	5	0.86	0.33	0.993	0.01	0.904	0.495	0.483	0.574	1.158	0.738	0.618	0.01	0.98	0.926
A4I2Y0	putative RNA-binding protein [OS=Leishmania infantum]	9	4	36	4	0.527	0.754	100	0.894	0.646	1.203	4.662	0.3	0.722	1.11	0.756	0.643	0.715	0.787
A4I9Q8	Putative uracil phosphoribosyltransferase [OS=Leishmania infantum]	19	4	32	4	0.01	0.01	0.01	0.01	0.01	0.01	0.01	0.01	0.01	0.423	0.624	0.01	0.01	0.01
A4ID69	Putative 60s ribosomal protein l22 [OS=Leishmania infantum]	22	1	23	1
A4IDD1	Putative universal minicircle sequence binding protein [OS=Leishmania infantum]	45	3	14	3
A4I9H5	putative ascorbate-dependent peroxidase [OS=Leishmania infantum]	17	5	56	5
A4I1M5	Putative 3-oxo-5-alpha-steroid 4-dehydrogenase [OS=Leishmania infantum]	14	4	39	4	0.064	0.288	0.238	0.228	0.317	0.105	0.154	0.269	0.187	0.23	0.251	0.128	0.139	0.105
A4HZI2	Putative centromere/microtubule binding protein cbf5 [OS=Leishmania infantum]	9	5	27	5	0.281	0.01	0.01	0.01	0.01	0.01	0.01	0.517	0.391	0.488	0.01	0.01	0.01	0.01
A4HY66	Putative nucleosome assembly protein [OS=Leishmania infantum]	17	5	34	5	100	100	100	100	100	100	100	100	100	100	2.137	2.367	100	100
A4I6V2	Nucleosome assembly protein-like protein [OS=Leishmania infantum]	9	4	68	4	0.378	0.203	0.083	0.105	0.055	0.097	0.062	0.276	0.168	0.106	0.111	0.045	0.063	0.048
A4HWN2	proliferating cell nuclear antigen [OS=Leishmania infantum]	10	3	73	3	1.533	100	100	0.237	0.285			100	100	100	100	100	0.01	0.01
A4I8F1	glucosamine-6-phosphate isomerase [OS=Leishmania infantum]	10	3	68	3	0.765	0.421	0.159	0.255	0.125	0.088	0.144	0.569	0.705	0.958	0.98	0.498	0.288	0.01
A4IBY3	putative mitochondrial phosphate transporter [OS=Leishmania infantum]	11	4	69	4	0.01	0.01	0.01	0.01	0.01	0.01	0.01	0.373	0.256	0.01	0.01	0.01	0.01	0.01
A4HUJ7	Putative nuclear transport factor 2 [OS=Leishmania infantum]	19	2	72	2	0.767	0.822	1.18	0.849	0.597	0.347	0.35	0.781	0.491	0.859	1.251	0.777	0.686	0.01
A4I3Q8	putative replication factor A, 51kDa subunit [OS=Leishmania infantum]	10	4	13	4	0.585	0.789	0.413	0.765	0.908	0.69	1.446	0.336	0.453	0.278	0.01	0.737	0.481	1.428
A4HSZ7	protein disulfide isomerase [OS=Leishmania infantum]	19	3	93	3	0.754	0.436	0.538	0.387	0.621	0.663	0.578	0.985	0.65	0.785	0.325	0.477	0.324	0.513
A4I6N8	putative N-acyl-L-amino acid amidohydrolase [OS=Leishmania infantum]	5	2	47	2	1.061	1.064	1.324	1.512	1.085	1.034	1.089	1.269	1.326	2.789	1.227	100	1.031	1.122
A4I2L3	kinetoplast-associated protein-like protein [OS=Leishmania infantum]	93	3	87	3	0.054	0.028	0.069	0.028	0.01	0.048	0.028	0.097	0.072	0.098	0.078	0.268	0.079	0.087
A4HWV0	Uncharacterized protein [OS=Leishmania infantum]	12	2	27	2
A4HSS8	Putative glutamine synthetase [OS=Leishmania infantum]	12	4	34	4	100	0.01		100		0.493	100	2.725	0.335	0.01				100
A4HZ81	Uncharacterized protein [OS=Leishmania infantum]	1	3	23	3
A4HYX1	Putative calpain-like cysteine peptidase [OS=Leishmania infantum]	21	3	107	3	0.505	0.405	0.177	0.133	0.118	0.107	0.065	100	100	100	0.151	0.19	0.11	0.114
A4HWA1	Uncharacterized protein [OS=Leishmania infantum]	12	5	55	5	1.331	0.824	100	0.41	0.466	0.153	0.957	1.491	0.858	100	100	0.142	100	0.526
A4HZ33	putative mitochondrial processing peptidase alpha subunit [OS=Leishmania infantum]	8	4	20	4
A4IC11	glycine cleavage system H protein [OS=Leishmania infantum]	21	2	53	2	0.391	0.509	0.166	0.01	0.01	0.01	0.01	0.577	0.471	0.154	0.01	0.01	0.01	0.219
A4I000	putative centrin [OS=Leishmania infantum]	14	2	69	2	0.311	0.344	0.275	0.396	0.436	0.345	0.362	0.372	0.263	0.28	0.232	0.305	0.245	0.313
A4HXP7	Uncharacterized protein [OS=Leishmania infantum]	9	3	46	3	0.4	0.401	100	0.01	0.01	0.01	0.01	2.984	100	100		0.01	0.01	0.01
A4I5C8	Putative p22 protein [OS=Leishmania infantum]	18	4	69	4	0.562	1.687	0.702	0.387	0.547	0.67	0.38	0.44	0.3	0.11	0.33	0.498	0.845	0.485
A4I1I6	GTP-binding nuclear protein [OS=Leishmania infantum]	13	3	56	3	1.179	0.202	0.786	0.563	0.01	0.422	0.451	0.428	0.01	0.258	0.3	0.231	0.158	0.151
A4HS64	Putative ubiquitin-conjugating enzyme e2 [OS=Leishmania infantum]	20	3	18	3	0.596	0.13	0.307	0.356	0.204	0.01	0.23	0.31	0.423	0.261	0.53	0.45	0.523	0.245
A4I849	Uncharacterized protein [OS=Leishmania infantum]	17	3	70	3	0.409	0.221	0.202	0.141	0.149	0.15	0.15	0.346	0.22	0.141	0.161	0.131	0.177	0.01
A4I6E4	Putative cytoskeleton-associated protein CAP5.5 [OS=Leishmania infantum]	5	3	25	3	100	100	100	100	14.566	100	100	4.323	6.389	7.177	6.162	7.619	4.773	7.408
A4HVW6	Uncharacterized protein [OS=Leishmania infantum]	21	3	36	3
A4I213	Putative asparagine synthetase A [OS=Leishmania infantum]	7	2	23	2
A4HUK3	Putative small GTP-binding protein Rab11 [OS=Leishmania infantum]	17	3	43	2
A4HSC6	Putative ras-like small GTPases [OS=Leishmania infantum]	17	3	7	3
A4HXF5	GMP reductase [OS=Leishmania infantum]	9	2	5	2
A4I2N5	Putative calpain-like cysteine peptidase [OS=Leishmania infantum]	15	2	119	2	0.197	0.463	0.427	0.281	0.309	0.585	0.276	0.192	0.236	0.414	0.129	0.01	0.271	0.22
A4I5F6	Putative pyridoxal kinase [OS=Leishmania infantum]	9	2	12	2
A4I6X9	succinyl-diaminopimelate desuccinylase-like protein [OS=Leishmania infantum]	9	2	32	2	0.481	0.01	0.01	0.01				1.307	1.254	0.01	0.01		0.01	0.01
A4I2X9	Uncharacterized protein [OS=Leishmania infantum]	10	1	32	1	1.164	0.562			0.695		0.01	0.455	0.554	0.01	0.01	0.01	0.01	0.01
A4HY48	Kinesin-like protein [OS=Leishmania infantum]	5	2	12	2
A4HVN4	NADH-cytochrome b5 reductase [OS=Leishmania infantum]	11	3	48	3	0.236	0.01	0.01	0.01	0.01	0.01	0.01	0.01	0.01	0.01	0.01	0.01	0.01	0.01
A4I602	3-hydroxy-3-methylglutaryl coenzyme A reductase [OS=Leishmania infantum]	10	3	32	3	0.157	1.759	1.598	0.414	0.082	0.07	0.16	1.5	1.964	0.469	0.931	0.136	0.077	0.119
A4I2N6	Putative calpain-like cysteine peptidase [OS=Leishmania infantum]	1	4	9	3	0.717	0.277	0.233	0.317	0.183	0.156	0.181	0.264	0.225	0.228	0.231	0.225	0.268	0.208
A4IBE2	Galactokinase-like protein [OS=Leishmania infantum]	8	3	30	3
A4HWR3	Putative eukaryotic translation initiation factor 1A [OS=Leishmania infantum]	21	3	93	3	0.303	0.146	0.13	0.112	0.01	0.01	0.01	0.277	0.219	0.309	0.01	0.106	0.01	0.01
A4HVI1	Uncharacterized protein [OS=Leishmania infantum]	13	3	16	3	0.893	1.279	0.505	1.374	1.379	2.318	1.401	5.225	3.505	5.028	1.177	0.01	2.082	1.231
A4HZT9	putative proteasome regulatory ATPase subunit 5 [OS=Leishmania infantum]	8	2	10	2
E8NHC1	Proteasome subunit beta [OS=Leishmania infantum]	16	3	5	3
A4ID08	Eukaryotic translation initiation factor 3 subunit I [OS=Leishmania infantum]	9	3	85	3	0.122	0.048	0.068	0.078	0.095	0.04	0.062	0.168	0.06	0.117	0.059	0.072	0.079	0.043
A4I2C4	Uncharacterized protein [OS=Leishmania infantum]	5	2	33	2
A4ID21	putative 40S ribosomal protein S27-1 [OS=Leishmania infantum]	30	2	123	2	0.362	0.872	0.608	0.587	0.781	0.53	0.41	0.752	0.521	0.404	0.812	0.468	0.529	0.519
A4HRP2	Uncharacterized protein [OS=Leishmania infantum]	11	4	69	4	0.519	0.403	0.326	0.17	0.194	0.239	0.242	0.405	0.281	0.178	0.28	0.163	0.095	0.097
A0A0R6YBC7	protoporphyrinogen oxidase-like protein [OS=Leishmania infantum]	6	1	9	1	0.01	0.01	0.01	0.831	0.747	1.118	1.019	0.01		0.01	0.01	0.54	0.564	1.211
E9AGW1	Histone H2A [OS=Leishmania infantum]	26	3	17	3
A4HUT6	Proteasome subunit alpha type [OS=Leishmania infantum]	11	3	44	3	0.883	0.875	1.059	0.896	0.731	0.401	0.496	0.856	0.855	1.056	1.38	0.506	0.705	1.085
A4IC29	Uncharacterized protein [OS=Leishmania infantum]	14	2	9	2
A4HVX3	Proteasome subunit alpha type [OS=Leishmania infantum]	12	3	32	3	0.235	0.452	0.01	1.234	0.624	0.01	0.01	2.012	0.376	1.076	0.489	0.01	0.01	0.01
A4HRG8	alpha/beta-hydrolase-like protein [OS=Leishmania infantum]	9	1	16	1
A4I7I1	Putative U2 small nuclear ribonucleoprotein 40K [OS=Leishmania infantum]	8	1	13	1
A0A145YEM9	arginase [OS=Leishmania infantum]	17	3	11	3	0.669	0.721	0.01	2.641	1.567	2.224	1.367	0.01	0.814	0.01	1.125	0.57	1.012	1.917
A4ID57	60S ribosomal protein L29 [OS=Leishmania infantum]	16	1	95	1	0.276	0.816	0.385	0.384	0.246	0.722	0.602	0.01	0.111	0.094	0.099	0.203	0.33	0.458
A4I5F2	putative small nuclear ribonucleoprotein polypeptide e [OS=Leishmania infantum]	29	1	16	1
A4HRN4	putative proteasome regulatory non-ATPase subunit 6 [OS=Leishmania infantum]	4	2	20	2	1.766	1.258	1.054	0.842	0.515	0.597	0.507	4.006		3.072	100	100	0.984	0.142
A4IDL3	Methyltransferase [OS=Leishmania infantum]	6	1	17	1
A4IB17	putative short chain dehydrogenase [OS=Leishmania infantum]	9	3	66	3	0.44	0.316	0.01	0.01	0.368	0.01	0.01	0.238	0.116	0.081	0.163	0.01	0.158	0.115
A4I2S5	Uncharacterized protein [OS=Leishmania infantum]	10	3	17	3	1.157	0.841	0.941	100	0.01	1.298	0.976	0.897	0.01	0.01	0.635	0.732	0.01	0.743
A4I154	Putative electron transfer flavoprotein [OS=Leishmania infantum]	14	3	37	3	2.294	2.03	2.892	3.35	3.059	3.364	2.505	1.767	1.972	2.822	2.287	1.684	2.386	1.539
A4I2H7	Uncharacterized protein [OS=Leishmania infantum]	20	1	21	1
A4HW10	Elongation of fatty acids protein [OS=Leishmania infantum]	5	1	27	1	0.284	0.01	0.01	0.01	0.01	0.01	0.01	0.258	0.01	0.01	0.01	0.01	0.01	0.01
Q8WT30	cysteine proteinase [OS=Leishmania infantum]	9	2	38	2	0.485	0.197	0.245	0.123	0.129	0.243	0.134	0.38	0.263	0.18	0.189	0.13	0.125	0.01
A4IA37	RuvB-like helicase [OS=Leishmania infantum]	7	3	34	3	0.451	1.371	0.651	0.533	0.383	0.398	0.4	0.177	0.318	0.206	0.584	0.343	0.656	0.381
A4ID98	Putative ATP synthase [OS=Leishmania infantum]	17	4	62	4	0.449	0.281			0.384	0.18	0.138	0.616	100	100	0.381	0.36	0.369	0.213
A4HXJ9	Histone H2B [OS=Leishmania infantum]	24	3	49	1
A4I7B5	phosphoglycan beta 1,3 galactosyltransferase 5 [OS=Leishmania infantum]	2	2	10	2	0.503	0.737	0.547	1.036	0.774	0.698	0.49	0.51	0.864	0.572	0.712	0.403	0.639	0.739
A4IAR1	Uncharacterized protein [OS=Leishmania infantum]	15	4	69	4	0.401	0.149	0.134	0.342	0.124	0.273	0.165	0.322	0.358	0.234	0.202	0.148	0.186	0.149
[truncated: 484 more rows]

## Sheet: LdiAmB +AmB
Accession	Description	Coverage [%]	# Peptides	# PSMs	# Unique Peptides	Abundance Ratio: (Light, LdiAmB 37) / (HEAVY (CTL), LdiAmB 37)	Abundance Ratio: (Light, LdiAmB 45) / (HEAVY (CTL), LdiAmB 45)	Abundance Ratio: (Light, LdiAmB 50) / (HEAVY (CTL), LdiAmB 50)	Abundance Ratio: (Light, LdiAmB 55) / (HEAVY (CTL), LdiAmB 55)	Abundance Ratio: (Light, LdiAmB 60) / (HEAVY (CTL), LdiAmB 60)	Abundance Ratio: (Light, LdiAmB 65) / (HEAVY (CTL), LdiAmB 65)	Abundance Ratio: (Light, LdiAmB 70) / (HEAVY (CTL), LdiAmB 70)	Abundance Ratio: (Light, LdiAmB AmB 37) / (HEAVY (CTL), LdiAmB AmB 37)	Abundance Ratio: (Light, LdiAmB AmB 45) / (HEAVY (CTL), LdiAmB AmB 45)	Abundance Ratio: (Light, LdiAmB AmB 50) / (HEAVY (CTL), LdiAmB AmB 50)	Abundance Ratio: (Light, LdiAmB AmB 55) / (HEAVY (CTL), LdiAmB AmB 55)	Abundance Ratio: (Light, LdiAmB AmB 60) / (HEAVY (CTL), LdiAmB AmB 60)	Abundance Ratio: (Light, LdiAmB AmB 65) / (HEAVY (CTL), LdiAmB AmB 65)	Abundance Ratio: (Light, LdiAmB AmB 70) / (HEAVY (CTL), LdiAmB AmB 70)
[truncated: 836 more rows]

[truncated: 1 more sheets: LdiWT+AmB]
